# Supplementary material for: Tianhuang formula attenuates cardiomyocyte pyroptosis in myocardial infarction by suppressing oxidative stress and the cGAS–STING–NLRP3 axis
Source: Front Immunol. 2026 Feb 20;17:1761299. doi: 10.3389/fimmu.2026.1761299 (PMC12965622; doi:10.3389/fimmu.2026.1761299)
Supplement: Supplementary file 3 [file DataSheet3.zip]

Archive with 8 entries (7 files):
- GEO66360/
- GEO66360/significant_genes.txt
- GEO66360/.DS_Store
- __MACOSX/GEO66360/._.DS_Store
- GEO66360/GSE66360τü1⁄2σ▒▒σ¢╛-τâ¡σ¢╛Σ╗úτáü.docx
- __MACOSX/GEO66360/._GSE66360τü1⁄2σ▒▒σ¢╛-τâ¡σ¢╛Σ╗úτáü.docx
- GEO66360/GPL570.txt
- __MACOSX/GEO66360/._GPL570.txt
