# Supplementary material for: Tianhuang formula attenuates cardiomyocyte pyroptosis in myocardial infarction by suppressing oxidative stress and the cGAS–STING–NLRP3 axis
Source: Front Immunol. 2026 Feb 20;17:1761299. doi: 10.3389/fimmu.2026.1761299 (PMC12965622; doi:10.3389/fimmu.2026.1761299)
Supplement: Supplementary file 3 [file DataSheet3.zip › GEO66360/significant_genes.txt]

	logFC	AveExpr	t	P.Value	adj.P.Val	B
NFIL3	2.57767342080421	8.54504267342012	9.52192710514159	9.60870431155934e-16	1.02408668979062e-11	25.1715742902683
THBD	2.34647849338484	6.45559413233732	9.51761766579246	9.82162112329551e-16	1.02408668979062e-11	25.1506563242705
MAFB	3.0571208550957	8.85711695227454	9.45611733982256	1.34277100934085e-15	1.02408668979062e-11	24.8521524664507
ZFP36	1.98844623696744	10.1388784505911	9.36765739360359	2.10518741128489e-15	1.20416719925496e-11	24.4228740275154
IL1R2	2.76205246248816	7.98058105164449	9.29916418497294	2.98150054972412e-15	1.36433465155376e-11	24.0905780229286
S100A12	2.9323159197022	7.77653755424622	9.13654018763796	6.8079900017038e-15	2.59611352064972e-11	23.3020362344158
NAMPT	2.48101233743333	7.99158253493158	8.9691949617823	1.59040067323382e-14	5.19833820051282e-11	22.4914709901882
GABARAPL1	1.5988383282874	8.06269925036084	8.93366096813856	1.90402611797908e-14	5.44551469742017e-11	22.3194985077664
ACSL1	2.28749734650823	8.13230241631608	8.62602827840999	9.01554431508782e-14	2.06908198060406e-10	20.8333682615116
IL1B	2.8597729142122	9.02022163874109	8.6254212652886	9.0431904746681e-14	2.06908198060406e-10	20.8304414317484
CCL20	2.76656732456229	8.45857665182011	8.57278278521987	1.1791927668884e-13	2.45272095512788e-10	20.5767306673604
MGP	2.74154094502297	7.583992037679	8.40008126408926	2.8122459621859e-13	5.36201563456778e-10	19.7457716823507
S100P	2.33800939282335	8.37893658460528	8.33759868370082	3.84887280462078e-13	6.77401613613257e-10	19.4457330332472
NR4A2	2.49698420021763	7.84439878044583	8.26776334108967	5.46330874035747e-13	8.9286074270985e-10	19.1108000696805
FCN1	2.18289605764763	7.10843670507801	8.2405365318617	6.26189404144836e-13	9.15287181697531e-10	18.9803431279503
GADD45A	1.46647460663035	9.18840379114218	8.23494289869404	6.43982740201695e-13	9.15287181697531e-10	18.9535501602821
HBEGF	2.25052047914763	5.87399422839804	8.22405758748451	6.80064776610928e-13	9.15287181697531e-10	18.9014193261467
PMAIP1	1.97597797664528	9.09470271680073	8.1893552034656	8.09082887587955e-13	1.02843424822291e-09	18.735304583295
ITLN1	2.81640433317965	6.76387686799196	8.14715149823011	9.99233445303625e-13	1.20328743308142e-09	18.533447029569
ADIPOR1	1.09644236400323	9.19061827196979	8.1176330949388	1.15807029566037e-12	1.32483241823546e-09	18.392373076951
SLC2A14	1.67089727632127	9.45170156712555	8.06810418394889	1.48298579496866e-12	1.61574833280395e-09	18.1558764289894
PLAUR	2.30561409561855	7.74511444439457	8.0483971979745	1.63619956645778e-12	1.7016475491161e-09	18.0618526512891
PPP1R15A	2.00721477059206	7.8075106387143	8.011830992476	1.96340931825455e-12	1.95316544355061e-09	17.8875090498312
TLR2	2.10362513266559	7.15984812005759	7.87989283263243	3.78515208394176e-12	3.60851165335781e-09	17.259767270696
TP53INP2	2.23817961551602	7.88465986208377	7.85189226060718	4.34966331931174e-12	3.891636975168e-09	17.1268245165641
TREM1	2.61647975380004	7.42111694343592	7.84855426667624	4.42231474450909e-12	3.891636975168e-09	17.1109829805869
NFKBIZ	1.76079202423581	9.5781361029617	7.82948723749811	4.86104907102974e-12	4.1192889905615e-09	17.0205222300671
QPCT	2.15787010360524	6.89914118517023	7.80522412204518	5.4824404089398e-12	4.47993701987653e-09	16.90547914251
NFKBIA	1.76794047710699	10.7236312724132	7.79046726260005	5.89835982840974e-12	4.65360251289706e-09	16.8355484828047
IRAK3	2.08722880732312	6.39482633964804	7.7787492375424	6.25085466683681e-12	4.76731849257421e-09	16.7800395167304
IER3	2.07821509259349	10.9140195855663	7.75050160761579	7.18904956277513e-12	5.30598238697726e-09	16.646306534423
CDA	1.67336632661908	6.42580130601013	7.73530195875178	7.75050216822806e-12	5.54160905028307e-09	16.5743927119255
SLC7A7	2.0416064163934	7.56379385031983	7.71183432103682	8.70410643745423e-12	6.00269244056945e-09	16.4634248403144
S100A9	2.11853774733109	9.2936803665144	7.70687514941838	8.92008492042663e-12	6.00269244056945e-09	16.439985213546
CD83	2.25935728455521	9.22164155581482	7.65031076797606	1.17942485680307e-11	7.71006877818693e-09	16.1728853814381
GAB2	1.42691452309516	7.61572610083202	7.63789664414281	1.25390268125324e-11	7.96924815196505e-09	16.1143284791028
CSTA	2.80282071413734	8.38386051217568	7.62669480946195	1.32510879577645e-11	8.19418628307169e-09	16.0615097532464
CCL4	2.14021289582613	9.06232739876316	7.60821689778045	1.45144885226391e-11	8.73924993152587e-09	15.9744245093497
APOBEC3A	2.2364667177047	7.78518670348609	7.57075464535557	1.74547753856613e-11	1.02401348929213e-08	15.7980281822655
CSF3R	2.31508591142429	7.3992077755062	7.53011245741065	2.1316516737642e-11	1.21930475739312e-08	15.6069073109819
C5AR1	2.35371578364357	9.11410352836021	7.51411556062972	2.3059484461101e-11	1.28683171821949e-08	15.5317538466484
GLUL	1.72073815943749	7.26056393348032	7.5024204546156	2.44226259794473e-11	1.33045162478513e-08	15.4768364162233
CLEC4D	2.48492992893172	5.66403640683525	7.44499936732126	3.2367735830984e-11	1.71085953351455e-08	15.2075273194139
CCL3	2.66454488245225	9.1482948332108	7.44166348273853	3.29011448752799e-11	1.71085953351455e-08	15.1918986968252
BST1	2.07554756221203	6.60565570176929	7.43156483562591	3.45697011310281e-11	1.75767724861761e-08	15.1445980080048
CREB5	1.86577199428923	5.82946305620638	7.42154504180997	3.63082144435317e-11	1.77883556826459e-08	15.0976837964439
EFEMP1	2.3742973445723	4.88633919257592	7.4174721459457	3.70394576492285e-11	1.77883556826459e-08	15.0786187762218
SNORD89	1.58565587474209	6.43488514671019	7.41594042143665	3.73182287048516e-11	1.77883556826459e-08	15.0714495865244
SERPINA1	2.6762796540884	8.05643713597499	7.37012259754395	4.66923157804676e-11	2.18024527562673e-08	14.8571883756551
PLIN2	1.09960856041417	8.65697915017021	7.31689000167928	6.05500668366499e-11	2.7707710584451e-08	14.6087179447003
CREM	1.59001675406964	8.57355746054406	7.24910265136594	8.42394414457965e-11	3.77921258878397e-08	14.2930575994528
FCER1G	2.75152187230839	7.74411115153034	7.24160578510519	8.7367842484302e-11	3.84418506930929e-08	14.2582000712747
SULF2	1.91196491044906	6.65950254535266	7.20207625712249	1.058704675235e-10	4.57040810742959e-08	14.0745798545178
PELI1	1.80238497173738	9.63594274126426	7.19466626106639	1.0974841198042e-10	4.65008086317038e-08	14.0401927853408
ALDH2	2.08128652753978	6.85774694006152	7.17808251928669	1.18945182006025e-10	4.94811957145065e-08	13.9632723819602
PHACTR1	2.18192191001611	6.51515889622951	7.17311420315696	1.21846346433331e-10	4.97829358284751e-08	13.9402382851738
AQP9	2.38992423325501	7.56405473240618	7.15528254501038	1.32848611493234e-10	5.3325898788863e-08	13.8576071589754
CMTM2	1.97667089942466	7.89848705937214	7.11987639145369	1.57696698286583e-10	6.22086285654658e-08	13.6937238037944
FOS	2.08470839481142	8.67532847605652	7.1013463834994	1.72484708913052e-10	6.68889854225532e-08	13.6080550511079
TULP2	1.76037190552568	6.00448375522488	7.08779812007425	1.8415926587218e-10	7.0226066719258e-08	13.5454623422387
FOSB	1.71422763465867	7.90934249745711	7.04829263959849	2.22862163508338e-10	8.35915787060784e-08	13.3631637067374
ICAM1	2.03212261090191	7.47442521899977	7.03247486139906	2.40528377395381e-10	8.87627302388116e-08	13.2902635390472
DYSF	1.84349711952551	7.09590746672084	6.95958497250075	3.41611416938007e-10	1.24064590786375e-07	12.9550210075035
PYGL	1.90229432551388	7.20941437512403	6.90893558244289	4.3562313988065e-10	1.55696813540752e-07	12.7227512947674
IDI1	0.875641797231516	10.7086174324692	6.90575284610192	4.42320493013499e-10	1.55696813540752e-07	12.7081748615581
VCAN	2.47729661699896	6.64362102909215	6.88979154359414	4.77476347257746e-10	1.65525133716019e-07	12.6351089948549
CXCL16	1.88877673719928	8.64042236528341	6.88378907751674	4.91401268049124e-10	1.67809865865134e-07	12.60764647692
IKZF5	1.47816079033615	8.62968889416225	6.86967905562874	5.25738065786792e-10	1.76895396252968e-07	12.5431224834133
CH25H	1.44704061688123	4.75859534424581	6.86452281024815	5.38869690624528e-10	1.78686065528829e-07	12.5195547278379
MAP3K8	1.82612183176132	6.35182820585486	6.84656138846678	5.87199542787839e-10	1.91930364842654e-07	12.4375057711959
TP53BP2	1.1381679465932	8.50288762596198	6.79436782686319	7.53348403992314e-10	2.42769175821748e-07	12.1995076810612
LRG1	1.4477838962538	6.01080223114927	6.77926873199237	8.09558414070889e-10	2.57259673804749e-07	12.1307768076839
DDIT3	1.75396646480823	7.96390986270912	6.76388772211788	8.71083542306919e-10	2.73019060931265e-07	12.0608186036519
HAL	1.92371486717677	6.72721442676309	6.76004526866816	8.87162323746239e-10	2.74300999558297e-07	12.0433506450328
CCRL2	1.73287650604817	6.51335684362278	6.74194796020169	9.66927437986404e-10	2.94977330415052e-07	11.9611274130397
BCL2A1	1.87151708351306	10.3893996330778	6.72731978175703	1.03655416642961e-09	3.12057359577756e-07	11.894723903903
TMCC3	1.21074506673891	6.89791402852331	6.7127222976747	1.11097481900835e-09	3.30118231933909e-07	11.8285118799633
SNN	1.24884625864356	9.04675692576625	6.7028924168436	1.16404263888709e-09	3.41452507406879e-07	11.7839545264964
EIF1	0.745474967600416	12.5869512224037	6.6975616425762	1.1938621138509e-09	3.42339532308455e-07	11.7598009223124
MMP9	1.46040304917703	6.68420822915658	6.69700988494999	1.19699137170788e-09	3.42339532308455e-07	11.757301324315
GIMAP7	-1.57819686102838	10.2167332364851	-6.69350634268439	1.21705164680442e-09	3.43779526899817e-07	11.7414311765538
CDKN1A	1.63032419078863	7.50053827747919	6.68228454179455	1.28356913138316e-09	3.58147094220082e-07	11.6906198372828
ELL2	1.4390358291734	6.50019831186583	6.67956390284027	1.30022983266112e-09	3.58424802063691e-07	11.6783057481141
JUNB	0.886856817666281	11.1160548454392	6.65842944299676	1.43714790390143e-09	3.91451714776962e-07	11.5827106462701
RGS1	1.816414991863	9.55213173536056	6.62544003096688	1.67986916153449e-09	4.52181251951871e-07	11.4337190394406
CLEC7A	2.09539322914419	8.14927070562367	6.62192102748991	1.70803944252039e-09	4.54417935405426e-07	11.4178423791688
ZNF137P	-1.41843423511588	7.08175149016868	-6.60907253184339	1.81491644970474e-09	4.77302165163728e-07	11.3599009301461
SLC25A37	1.22835325405086	9.54016131671482	6.5934156473123	1.95412341196492e-09	5.05415321428623e-07	11.2893523897774
ITPRIP	1.2679578860086	7.64414930115557	6.59213188175834	1.9659949128998e-09	5.05415321428623e-07	11.2835706742552
BCL6	1.68690777420413	9.4879460939703	6.57879817645225	2.09359114803345e-09	5.32237394077838e-07	11.2235448276665
MIR22	1.57909122582577	7.95390540506001	6.57481348727026	2.13328682941485e-09	5.36369259967161e-07	11.2056155119023
CD36	2.11194666116574	6.57047552796995	6.56143169215826	2.27211906542125e-09	5.6506613279172e-07	11.1454339085044
GNA13	1.73462123754626	7.04193576807822	6.55420769135607	2.35073897076546e-09	5.7515910775369e-07	11.1129651883467
RAB32	1.55304573446061	6.0313295915981	6.55310455544571	2.36297885178526e-09	5.7515910775369e-07	11.1080082884588
RBP7	1.72851677379523	7.85759386073477	6.55039349752369	2.39332769950523e-09	5.76414081733471e-07	11.0958276188679
CCR2	-2.06587628262857	9.29582139734445	-6.51392088971339	2.84107642947959e-09	6.77123215692635e-07	10.9321478545652
KCNJ15	2.09954871705753	6.09851271945844	6.46283609612841	3.61030674998186e-09	8.51585757109122e-07	10.7034952762773
MEF2D	0.76059583418243	7.66765507868624	6.41905321632796	4.43084049504843e-09	1.03446561761947e-06	10.508096253404
SAMSN1	1.82079682742608	8.08966913047539	6.41083670063978	4.60417552477577e-09	1.06407612128151e-06	10.4714862532122
MIR6883	1.69314736154258	7.79213184353495	6.40719125705481	4.68320757087813e-09	1.07151789221692e-06	10.4552494722445
PTX3	2.62108480923238	6.89869764880938	6.40216137520382	4.79445677415052e-09	1.08611060388677e-06	10.4328525587655
TRIB1	1.36169987308722	9.80736002526637	6.39275115444664	5.00963983856904e-09	1.12373097555353e-06	10.3909701862263
PAQR8	-1.02825344869507	6.80728189595384	-6.38950363420133	5.08609154089527e-09	1.12980363549207e-06	10.3765221623815
CD33	1.52338412952068	5.57637338196121	6.35043696492538	6.10113330321877e-09	1.34224932670813e-06	10.2029525993509
MGAM	1.95064774565383	7.64446783363214	6.33612011587302	6.52115363564925e-09	1.42099043032052e-06	10.1394540239168
IL13RA1	1.49495065705752	6.72456207841426	6.3108762542423	7.33236613128565e-09	1.58268431211147e-06	10.0276367012956
CD163	1.89811902257577	6.05000027817614	6.2978172112416	7.79030357823176e-09	1.66581444738264e-06	9.96986506903421
AC079305.10	1.95184441160775	5.66469558705904	6.26900795793287	8.90267674171157e-09	1.88604855417001e-06	9.84259458379768
ANPEP	1.27560560927273	6.45782425720074	6.23901152310012	1.02273485921659e-08	2.14680491549317e-06	9.71034263650217
CSRNP1	1.16686552730956	8.18889631851602	6.22846753512922	1.07377000931475e-08	2.23344161937468e-06	9.66391938418654
CTD-2541M15.1	-1.37175161309502	8.43972551942561	-6.21593060621364	1.13772685152341e-08	2.34515228494194e-06	9.60876546544585
GLT1D1	1.6260340005687	6.21243309174278	6.196664775051	1.2434005011447e-08	2.54008959519561e-06	9.52410243722313
PPIF	1.32915531281032	8.50847203515375	6.185991868671	1.30604713165409e-08	2.64445649311908e-06	9.4772497390962
RLF	1.11497238593765	9.40069921705362	6.16969412011702	1.40775946135441e-08	2.82539793647271e-06	9.405772551747
RNF103	1.47246152861925	8.45505826541501	6.16354729996285	1.44811551717704e-08	2.88112026374005e-06	9.37883577550089
FTH1P5	0.756364629807321	11.5033519790961	6.14595165238306	1.57004706386208e-08	3.09678248458314e-06	9.30179272688126
MAFF	1.2512862961145	7.50062508886838	6.11418844458528	1.8162952576062e-08	3.55186628154101e-06	9.16296277892206
METRNL	1.10726038374237	6.52058873143405	6.10541193990521	1.89080032681394e-08	3.6307227836569e-06	9.12465891541317
JUN	1.31373845758261	9.75045274380035	6.10527599533583	1.89197774247482e-08	3.6307227836569e-06	9.12406579651725
CCR5	-1.48168299479975	8.36487110091573	-6.10386681978469	1.90422523618369e-08	3.6307227836569e-06	9.11791798565952
CTD-2528L19.6	-1.72942957321333	5.65102552499337	-6.09596323402593	1.97437856465403e-08	3.70702360125449e-06	9.083448746611
PLAU	1.44025656329724	5.99717372517962	6.09571228820883	1.97664719996961e-08	3.70702360125449e-06	9.08235464463463
SLC7A5	1.28950494658713	9.11042286838536	6.09390874220788	1.99302758235708e-08	3.70735537270975e-06	9.07449193308582
CD55	1.32266524309071	9.70980661950306	6.08961099510213	2.03260196676219e-08	3.75047846770314e-06	9.05575973654856
LOC339988	-0.977921827766922	8.33198006270882	-6.08341446700297	2.09102657951704e-08	3.80242336797389e-06	9.02876191966692
SIK1	1.50719379419107	8.22049934319183	6.08310453023581	2.0939918897059e-08	3.80242336797389e-06	9.02741187164781
LINC00528	1.39231161671367	7.27967671559316	6.08034342040366	2.12059218234679e-08	3.82040544347202e-06	9.01538616533659
FCAR	1.76102174933083	4.51987581840136	6.07275723265865	2.19540218743997e-08	3.91881083322157e-06	8.98235800108932
PLBD1	2.02633887205035	8.31218756529671	6.0713592163256	2.20946939460482e-08	3.91881083322157e-06	8.97627344867001
LYZ	2.3308128504301	7.25690065177581	6.0694042257347	2.22928999658606e-08	3.92355039399146e-06	8.96776584869815
SECTM1	1.26673513799408	6.212015590419	6.06382544606839	2.28681810363605e-08	3.9940761993277e-06	8.9434952718639
IL1RN	2.23340606053369	9.5799922709839	6.0604241028731	2.32260739985874e-08	4.02585282642182e-06	8.92870261215107
ARHGEF40	1.05679533653883	6.07108198390459	6.04377043412514	2.50595710870078e-08	4.28822455475623e-06	8.85632896007776
LILRB2	1.37754545820691	8.10531711364507	6.04205373896635	2.52564865223326e-08	4.28822455475623e-06	8.84887366614782
LOC100129518	2.27409474334001	8.98238615807413	6.0416586206309	2.53020242522767e-08	4.28822455475623e-06	8.84715787546407
BCL10	1.93492072019418	6.93901480857578	6.0154552347407	2.85094819220997e-08	4.79630107630618e-06	8.7334845386217
LOC100631377	-1.17992209612587	8.07016550269129	-5.99449452253026	3.13605279684853e-08	5.23743707970032e-06	8.64271744341374
P2RY13	1.91942497382697	5.16601842941999	5.98697652183995	3.24500306208099e-08	5.38012101887052e-06	8.61019744372427
CPVL	1.86359368734383	6.00967773726832	5.97619528460519	3.40777326870169e-08	5.60934189840968e-06	8.56359483238629
SRGN	1.79234565299547	8.91253304869313	5.97194587157627	3.47411362392336e-08	5.67769426538332e-06	8.54523714624416
NLRP3	1.74939145288783	7.98416047062756	5.96269295152036	3.62299459371864e-08	5.87901534072925e-06	8.50528500912309
SAT1	1.22333193529578	10.9032703027197	5.95503756768178	3.75090230107938e-08	6.0437073696265e-06	8.47225246729924
AK026714	1.30317305491757	9.83605445667037	5.94601591070301	3.90734958261148e-08	6.25175933217837e-06	8.43334992770248
BTG1	1.33767990633123	9.2379315533231	5.93308082929773	4.1429192123524e-08	6.58263830407103e-06	8.37762031320034
CLEC4E	1.17431015951532	5.0740310048937	5.92918373683987	4.21659176886634e-08	6.65349101183875e-06	8.36084119527858
ANXA3	1.84758620789525	5.50215040537704	5.90222794538243	4.76267280206381e-08	7.46369545967261e-06	8.24492386706848
GPR84	1.09550024117533	4.27693432256429	5.89394927447632	4.9439360220112e-08	7.69505144106233e-06	8.20937339283765
VNN1	1.72872327919262	5.7742577146535	5.88663194451328	5.10978739516767e-08	7.89945510820515e-06	8.17797083413392
FCGR2C	1.28045905546611	8.02112217639672	5.8782428377766	5.30666990345217e-08	8.14876559671045e-06	8.1419915254693
HCAR3	2.03123232810275	7.67678817278787	5.87319682429391	5.42866686770781e-08	8.22750832683564e-06	8.12036188680222
TSIX	-3.01487140869079	6.84038136774705	-5.87314770699253	5.4298678205952e-08	8.22750832683564e-06	8.1201513899615
SIRPB1	1.76562371332389	5.66212449775121	5.86993315316337	5.50903655868045e-08	8.29254976727688e-06	8.1063769416396
RNASE2	2.03444645692748	6.53139391363864	5.86765335043655	5.56587082239054e-08	8.32334146511736e-06	8.09661010839028
SIRPA	0.898739424522862	6.16747914907007	5.85639655518067	5.85505697920895e-08	8.69894179768187e-06	8.04841181239347
FCGRT	0.98473399062707	7.95161193313562	5.84530076767356	6.15454692490691e-08	9.08490539624969e-06	8.00094632636843
TBXAS1	0.989191356352463	7.35361014363612	5.83820971200012	6.35377821884218e-08	9.31887472096852e-06	7.97063491579907
PDE4B	1.08124847478776	10.4150152862606	5.83013989373429	6.58822810075718e-08	9.57492793858492e-06	7.9361612555468
EPAS1	1.79635831581866	6.23009708509236	5.82933556297022	6.61205688066616e-08	9.57492793858492e-06	7.93272647534571
GNA15	1.02744596398412	6.35311399595529	5.82273260596336	6.81090228639841e-08	9.80084555426388e-06	7.90453814093687
CXCL1	1.9750005225094	7.8675132688565	5.79020457623884	7.87953429772683e-08	1.12677340457494e-05	7.765900791253
RBM38	0.914821230123742	9.54714640870592	5.78824962728847	7.9487632513443e-08	1.12961306329663e-05	7.75758067278923
ANKEF1	-1.41976892929302	6.62737448075195	-5.75679348746105	9.14844990022412e-08	1.29207736862425e-05	7.62389499398965
C9orf72	1.64713333548471	7.1792858399959	5.7479320378036	9.5173896891478e-08	1.3359378901086e-05	7.58629934468773
IGFBP7	1.19600131410189	6.67142412225133	5.74304140795094	9.72722529875404e-08	1.35706655387495e-05	7.56556256801288
RNF175	1.48132124131043	7.98128623927406	5.74165354395615	9.78759567367531e-08	1.35721326674964e-05	7.55967947030245
EMR2	1.79090465689401	5.5235269092625	5.73704346899848	9.9907814181944e-08	1.37704264366438e-05	7.54014260413667
GADD45B	1.60687265496079	8.75013427689799	5.71607931831574	1.09682399022047e-07	1.50271454468529e-05	7.45139763372783
CD14	1.66755230146705	6.73495688481632	5.70824300023017	1.13572228566685e-07	1.54674558905105e-05	7.4182666231738
PHC2	0.957634717101332	7.92695207203463	5.70150649077355	1.17024151544852e-07	1.58432697476108e-05	7.38980360574726
MCEMP1	1.24731075632538	7.02324834550721	5.69493185704051	1.20492368389824e-07	1.62168552279951e-05	7.36204075072333
ZNF544	-1.11488717859586	8.50470322283534	-5.69116014054332	1.2252734532138e-07	1.63553845750664e-05	7.34612107932314
RNASE1	1.42040891108676	6.19328530666483	5.69038207623169	1.22951317609765e-07	1.63553845750664e-05	7.34283768110228
ASGR2	0.9202822059664	5.9733324608452	5.67652093621872	1.30750237056374e-07	1.72922856869933e-05	7.28438204740426
NUPL1	1.14863176922777	8.44095751607391	5.67247595637286	1.3311626556261e-07	1.75040238854742e-05	7.26733694913655
S100A8	1.89272040960978	10.9568090599179	5.67106032732068	1.33954195267941e-07	1.75135542156028e-05	7.26137309063762
THAP2	-1.23681028516591	4.81074714457587	-5.66702203204318	1.36373066267955e-07	1.77284986148341e-05	7.24436440959811
PIM3	0.894703938815979	10.6878189636005	5.64016904961347	1.535837395109e-07	1.9853084519827e-05	7.13141969212362
ATP6V0C	0.984638979091311	7.41306979744238	5.63320161710164	1.58386883105603e-07	2.03589431767202e-05	7.10215888471574
RP11-214K3.19	-1.11176777138584	8.04792052824587	-5.62312592241582	1.65594435343709e-07	2.11664842495198e-05	7.05987704109495
LY96	1.07438111234186	9.92384475054763	5.61452010575695	1.72004548220855e-07	2.18320912986801e-05	7.02379402571675
CD300LF	1.71592715590868	5.66772038135089	5.61359208520714	1.72710162808615e-07	2.18320912986801e-05	7.01990465016294
PDGFC	1.68952657571072	5.69398166532187	5.59140255658463	1.90453350808014e-07	2.39427069587218e-05	6.92700557530414
LILRB1	0.864880199460313	6.94491261810418	5.5804857872707	1.99826921575814e-07	2.49838249489324e-05	6.88137071711667
NR4A3	1.08464947746312	3.58597314735754	5.577601520578	2.02378092864454e-07	2.51652758953191e-05	6.86932143711561
FCGR3B	1.6585458982985	9.29911535095169	5.57427960230331	2.05355962502215e-07	2.53975374164902e-05	6.85544781673159
PILRA	1.37897774657212	7.54436118826798	5.57039902578637	2.0888906932583e-07	2.56196425274784e-05	6.83924643538939
FCGR2A	1.32185674937135	4.72019437420328	5.56985262365558	2.09391309118814e-07	2.56196425274784e-05	6.83696567896339
LOC284454	1.17965373102412	10.4853214399881	5.55651236287631	2.22027371279194e-07	2.70212034833402e-05	6.78131760671104
KCTD12	1.58274161869434	7.95613768366935	5.54685126958574	2.31642247002884e-07	2.80421937112486e-05	6.74106023212398
GCSAM	-1.06851813979072	6.13265842048352	-5.52357584904034	2.56513816054618e-07	3.08896637438404e-05	6.6442226165733
CRTAM	-1.5126912085712	6.62231304124901	-5.50602823502999	2.76977416729872e-07	3.31792842658611e-05	6.57135666105327
CST3	1.33386109828459	6.82316583519049	5.49865187366362	2.8604952652656e-07	3.40875685777484e-05	6.54076293834967
XIST	-3.68324154722508	6.27923586895225	-5.46646835396247	3.29157427971828e-07	3.89162435794629e-05	6.40753436947326
IRS2	1.30179865751399	9.98943357703493	5.46590108512035	3.29971645734956e-07	3.89162435794629e-05	6.4051897932272
ADM	1.80520995250662	8.48810543641406	5.4632615069524	3.3378633026595e-07	3.91642627512048e-05	6.3942818661681
FAM49A	1.59350571484403	7.01369637342552	5.44878365908268	3.55490340426172e-07	4.14980560660755e-05	6.33450278096951
FOLR3	1.6970605190198	6.1239428636218	5.44638447563977	3.59218075275516e-07	4.17203531081412e-05	6.32460471646265
CXCL2	1.42247215410569	4.65559598674993	5.43615106010008	3.75552736048483e-07	4.3321734825605e-05	6.28241193707663
TMEM176B	1.4940654132323	5.85065928487098	5.43539191491652	3.76793060764659e-07	4.3321734825605e-05	6.27928364321733
HAUS3	1.21061043208169	8.78424574446454	5.43213541367854	3.82159337295707e-07	4.37190281866288e-05	6.26586687250433
VNN2	1.33779270720135	9.05367758098749	5.43039575538664	3.8505665236676e-07	4.37240951058498e-05	6.25870125418483
CISH	-1.23234741089549	8.51343597731119	-5.42981678238375	3.86025664833114e-07	4.37240951058498e-05	6.25631674871665
GRN	0.99697206998675	6.77393615480881	5.420465044435	4.02012206350533e-07	4.5310538331528e-05	6.21782044029897
LOC153682	-1.37146607770276	6.75183642263519	-5.40468705179031	4.30465498221217e-07	4.82796598004972e-05	6.15295149284645
LPAR5	-1.86047095465952	7.38331130913067	-5.38992616153207	4.58864122213906e-07	5.10271590977228e-05	6.09235666292246
ZFAND2A	0.917869491164474	9.37343895041619	5.38964480844374	4.59422848519707e-07	5.10271590977228e-05	6.09120255319055
TM6SF1	1.6011806768383	5.78747708977404	5.38310618041901	4.72596772636057e-07	5.21314084385854e-05	6.06439031427889
LINC01000	1.06340234941903	8.53921337660288	5.38245838358163	4.73921894896231e-07	5.21314084385854e-05	6.06173492549854
PDZD8	1.0593776373516	9.10615680502203	5.3776680949101	4.83834324625077e-07	5.27114582804909e-05	6.04210440295509
ID1	0.786612790997244	5.02008284818626	5.37671043939346	4.85840172693505e-07	5.27114582804909e-05	6.03818108541443
SLC11A1	1.12293071304447	4.47710726280335	5.37658355700279	4.86106542709073e-07	5.27114582804909e-05	6.03766130286019
SSH2	1.39385431547531	7.280019871086	5.37255743009465	4.9463338580513e-07	5.33830748453839e-05	6.02117145649437
RP11-96D1.11	-1.04794504246154	6.99241092882714	-5.37088318858241	4.98222152913137e-07	5.35179476932046e-05	6.01431622748209
IL6ST	0.852410389973022	8.85908421773448	5.36926606367279	5.01712672575871e-07	5.364105583428e-05	6.00769596797279
NFKB2	1.10829120096464	6.79669728189361	5.35710925565069	5.28729973952337e-07	5.62667060652533e-05	5.95796266401853
FPR2	1.68370036043533	6.01198909099245	5.35237746712304	5.39626352851524e-07	5.71604210798281e-05	5.93862163103707
RNF19A	0.887896216131942	8.53202083383289	5.34911169598435	5.47274598135571e-07	5.76586255742211e-05	5.92527834635058
RP6-99M1.2	1.5959791671936	7.24376716078121	5.34822485460676	5.49369771642491e-07	5.76586255742211e-05	5.92165565980988
CYP4F3	1.38291238371169	6.04604722765936	5.34576293250988	5.55227303842524e-07	5.80073091868354e-05	5.91160059905315
WDR86-AS1	-1.08810764817371	6.05126340036956	-5.33101380348919	5.9162009662282e-07	6.15284900487733e-05	5.8514148956178
GZMA	-1.03702868895409	11.0923645900751	-5.32826458276492	5.98657032791166e-07	6.19271916880269e-05	5.84020644585586
BTBD19	1.41948321489943	5.43318858903818	5.32740770884811	6.00866982287673e-07	6.19271916880269e-05	5.8367136590715
SLC24A4	1.43504242085441	5.73930446676313	5.3150830840317	6.33549833504817e-07	6.5002781123723e-05	5.78651028464612
PDE7A	-1.26448895264794	8.84893475949619	-5.29787909527821	6.82095091237268e-07	6.96711414620924e-05	5.71653858099158
CATIP-AS1	0.847988811921713	6.0660996794339	5.29036055459086	7.04435363705086e-07	7.16332494292105e-05	5.68599877328462
IGIP	-1.13177354428668	7.97447959550296	-5.27089903832597	7.65637171097072e-07	7.75122941358452e-05	5.60705935582786
HN1L	-1.02777067108798	9.27444184521816	-5.2668335534996	7.79063347645766e-07	7.83919512483768e-05	5.59058947908895
ZNF331	1.20817362430118	8.54209422823171	5.26619931967882	7.81178535167391e-07	7.83919512483768e-05	5.58802074396884
G0S2	1.29681738914888	10.2963516882936	5.23786437860792	8.81623896654045e-07	8.80853919451727e-05	5.47343698099661
B3GALT2	-1.57921852287185	6.40165321874442	-5.2363035714122	8.87509214837422e-07	8.828787319774e-05	5.46713530433578
CHMP4B	0.800614730912617	7.46690896972033	5.2344888947634	8.94400061035558e-07	8.85881965216172e-05	5.4598099704554
TYROBP	1.67981084504522	9.44036980714389	5.22810467490304	9.19060695654322e-07	9.06383996403917e-05	5.43405004330513
MPP1	1.33613730124582	7.22173393278885	5.22256660465643	9.40989925594121e-07	9.2368610619782e-05	5.4117186197493
WDFY3	1.23963737012827	6.09445032200074	5.22164736828924	9.44678972247771e-07	9.2368610619782e-05	5.40801323050099
RAB22A	-1.10325255264569	9.7102131066662	-5.21572726020613	9.68778072752258e-07	9.43218821471135e-05	5.38415843240782
TMEM204	-1.11992392968846	8.27052433482447	-5.20461968159332	1.01562466972872e-06	9.84639510313271e-05	5.33944223979271
ZFP3	-1.24377553191603	5.77170307511058	-5.19921864182007	1.03919610099983e-06	0.000100324079286397	5.31771857729633
CHI3L1	2.03756990661724	5.67067807491344	5.18642770441827	1.09716985748808e-06	0.000105475824955156	5.26632287425151
C15orf48	1.74258487377588	7.59475378604089	5.17919214852901	1.13135045620202e-06	0.000108306688024696	5.23728132058738
GIMAP4	-1.56714543790552	9.5765416055281	-5.17647341885907	1.14446055164499e-06	0.000109105239256822	5.22637504761306
SLC8A1-AS1	1.40853281056938	5.02797361967978	5.16969072492087	1.17781760290663e-06	0.000111819364126571	5.19918028711586
FOSL2	0.500837440735054	5.94469973199093	5.15691059148649	1.24326804076583e-06	0.000117545342036042	5.14799455752036
PTAFR	0.884341095891465	6.02752285395234	5.15478649469309	1.25448477561545e-06	0.000118094226929663	5.13949436122284
DMXL2	1.49720009889207	7.95948685859132	5.15386220286727	1.25939647599815e-06	0.000118094226929663	5.13579616281004
LOC100128751	-0.953725748432744	7.26178105707142	-5.15249950742548	1.26667211171222e-06	0.000118201610252533	5.13034455404387
EOMES	-1.33198071124402	9.64666580756941	-5.15171599567623	1.2708739563865e-06	0.000118201610252533	5.12721040569029
UMPS	-0.858754825298466	7.75477406415891	-5.14977401486967	1.28134721174326e-06	0.000118693215403586	5.11944340938871
FURIN	1.07494299671877	9.00446368227249	5.14309728984937	1.31800194656933e-06	0.000121596308618977	5.09275251771263
RAD54B	-1.164163018028	7.11351190981518	-5.1385539060748	1.34352779747472e-06	0.000122976136120321	5.07460124989576
CHP1	1.10242425625399	6.75987381158223	5.13852217055888	1.34370778103497e-06	0.000122976136120321	5.07447449580212
RIN2	1.52978250457413	5.86258450032243	5.12055520041022	1.44947435960399e-06	0.000132127383855535	5.00278544039647
LIN7A	1.1331654422482	6.23469905482493	5.10318966154873	1.55939842991474e-06	0.000141583476493846	4.93363401032883
ASAH1	1.18497451782737	7.65609389652196	5.10185031937895	1.56820642489639e-06	0.000141820407121065	4.92830625818431
LOC100507006	0.752657713842627	6.58529394559726	5.098219844477	1.5923264860355e-06	0.000143434763781465	4.91386871793521
KCNJ2	1.70607205679641	8.23962224596147	5.08853832597288	1.65843105635654e-06	0.000148803539487991	4.87539679281968
HSD11B1	-0.895503234506508	5.7462004207354	-5.08090290885628	1.71244559623892e-06	0.000153049825163854	4.84508556742618
CSF2RA	0.799947624102945	4.6072601053885	5.07366795208134	1.76520796092479e-06	0.000157151588116572	4.8163885744835
GIMAP6	-1.4010753438769	9.87414219377383	-5.03848914187378	2.04519426196511e-06	0.00018137226633241	4.6771952887565
DCTN6	0.712338911814964	9.51270336735581	5.03420234129044	2.08213909005874e-06	0.000183935684866965	4.66027242249009
KRMP1	0.848928039542195	6.5227624868624	5.02876568585864	2.1299301494433e-06	0.000187433853151011	4.63882251342419
CCDC107	-0.570271793021007	9.89946692860179	-5.02553561111235	2.15882864362314e-06	0.000189249039716849	4.62608497057205
GIMAP8	-1.62711986923455	8.12005916328018	-5.02242562419364	2.18701358934753e-06	0.000190774845988296	4.61382554744686
CLEC12A	1.60904400327565	6.65752633458927	5.02177992594503	2.19291016149134e-06	0.000190774845988296	4.61128079670897
TSC22D3	0.63349210367321	6.78231892418044	5.01879363634907	2.2203833194602e-06	0.000192253661872455	4.59951409341127
LPCAT2	1.49438813357375	4.57873693185247	5.01811058716896	2.22671417815562e-06	0.000192253661872455	4.59682329550143
SLC25A33	0.885753918646071	7.64615074443145	5.0166238797738	2.24055462421978e-06	0.000192721390233641	4.59096732177113
FAM220A	-0.946905976944181	8.41418689900786	-5.01265127697428	2.27794991664704e-06	0.000195204097726158	4.57532471859566
SPI1	0.983555747020556	6.92752275144236	4.98311661964266	2.57568357768314e-06	0.000219894180064889	4.4592589514595
RSRC2	0.708438536087533	9.35717624828412	4.97852091389661	2.62529682703685e-06	0.00022329662231451	4.44123535011462
RAB20	1.17284225209459	5.57030852742716	4.97698957766783	2.64203425210241e-06	0.000223887939585567	4.43523190330315
GPR97	1.01297104568412	5.43205456384728	4.97046009491781	2.71457478290486e-06	0.000228911198711539	4.40964610199187
IDI2-AS1	1.00443057074741	6.89110225789499	4.96986143520568	2.72132194272459e-06	0.000228911198711539	4.40730125533293
BRE-AS1	1.0709454903243	5.09584260482995	4.96567305358947	2.76898574123823e-06	0.000231421358114291	4.3909008086817
LILRA3	0.970457671060299	6.78696736621397	4.96546346119996	2.7713921382568e-06	0.000231421358114291	4.39008032485406
FBXL4	-1.03649886589261	7.35403367864981	-4.96169461890062	2.81501253097374e-06	0.000233530654972416	4.37533010757613
CXCR1	0.962877493368843	6.70926968123974	4.96151863657486	2.81706559319873e-06	0.000233530654972416	4.37464152464552
LY9	-0.744008337381531	7.71881449451999	-4.95701119418196	2.8701504226676e-06	0.000236590107608537	4.35700980529945
GRINA	0.746144081742607	6.37086663532078	4.95663266099305	2.87465253125758e-06	0.000236590107608537	4.35552953742782
CLIC5	-1.25014900834519	6.92534994875735	-4.95529428117729	2.89062583121794e-06	0.000237052039491995	4.35029629725282
PSAP	0.9142946860295	9.54477258197357	4.95171707695392	2.9337443486867e-06	0.000239728823921256	4.33631311825839
LOC101928290	1.06188050315027	5.98862837039605	4.94419872576438	3.02641883205052e-06	0.000246421576075857	4.3069438676277
JDP2	0.802291592112833	6.17061409330329	4.94280895797321	3.04385902197675e-06	0.000246962746180242	4.30151789383364
TRIM68	-0.898840305267768	9.21939293884365	-4.94186971575636	3.05570092345907e-06	0.000247047481020295	4.29785139473
CTB-31O20.2	1.47832960545586	7.73091774226828	4.9366231536597	3.1226786124818e-06	0.000251573544554872	4.27737821195798
CTD-2547L24.4	-0.55104230214072	6.50531112223082	-4.93442052532782	3.15122131013357e-06	0.000252982258160898	4.26878699454299
RELT	1.01079588870067	6.65330909215797	4.93345289965139	3.16384038544406e-06	0.000253107230835525	4.2650135592186
VWF	1.32022316177097	6.00946189073388	4.92609442803748	3.26142659874722e-06	0.000260005019440196	4.23633242470572
LILRA6	0.649416190420776	5.91612135394946	4.92454166293562	3.28239011091965e-06	0.00026076765881195	4.23028350562709
LINC00260	-1.10770051663768	6.57158877326406	-4.92250330537071	3.31010862721566e-06	0.000262059811040464	4.22234466914198
ASGR1	0.787793184820321	6.28576923576707	4.90932941851123	3.49482523596117e-06	0.000275729659995833	4.17108393079095
SLC2A3	1.24034428547215	10.3838517725069	4.90344194097849	3.58058285372362e-06	0.000281524864925074	4.14820211874114
CEBPB	1.43271659405857	9.3122590019826	4.8979798837184	3.66197214887339e-06	0.000286938091665148	4.12698859345971
MME	1.52429086278866	5.81195952949003	4.88836654706725	3.80961097223027e-06	0.000297487710049927	4.08968720089858
HIST2H2BE	1.23644094436037	9.68146464704514	4.88331043659213	3.88956814307807e-06	0.000302698364332062	4.07008650360698
MTMR10	0.693083156344824	6.49974983399562	4.87978828332873	3.94622936592153e-06	0.000306066874211134	4.0564396947792
UBR4	0.973377836892809	3.88859562992657	4.87625566738886	4.00386488119648e-06	0.000309487934060052	4.04275837245318
ELOVL4	-1.24219345391445	7.76581552322773	-4.87020798710946	4.10443996838075e-06	0.000316193893860443	4.01935058596153
TMEM68	-1.11837218478042	6.63319820204877	-4.86173544674381	4.24948298425798e-06	0.000326269029126922	3.98658711402361
SLC15A3	1.10838149840563	6.1133733445137	4.85560317216282	4.35755879978516e-06	0.00033344797772269	3.96289525504043
DAPK2	0.877753319353733	6.89257812377872	4.85103367982318	4.43982469731429e-06	0.000338610630248503	3.94525306278086
MXD1	0.953228999067711	6.54433783879851	4.84473407987969	4.55571784969076e-06	0.000346295097677491	3.92094785485646
TMEM176A	1.18210136366043	5.89633258026172	4.83936035856786	4.65689721858322e-06	0.000352617903237366	3.90023020540966
ZKSCAN7	-1.50614381756941	7.20687506325142	-4.83868737654903	4.66972135843191e-06	0.000352617903237366	3.89763661007326
THNSL1	-1.07563328573991	4.13432207778638	-4.83230327713471	4.79309441407587e-06	0.000360743421690974	3.87304405454332
DDIT4	0.860537976878836	12.1570631417032	4.82614876842751	4.91502635197199e-06	0.00036870755060039	3.84935483500569
SIGLEC5	1.22880513136112	6.04243636190214	4.82144870551203	5.01016772820712e-06	0.000374616462814964	3.83127642595427
ALDH1A1	1.42737060362898	5.55925331950417	4.81924413690601	5.05540810861425e-06	0.000375748230864491	3.82280047473029
RIOK3	0.859069953337654	8.34992866723091	4.81911117688242	5.05814926163738e-06	0.000375748230864491	3.82228935699731
CENPU	1.3943341974869	8.1922460263908	4.81014732433103	5.2463198323207e-06	0.000388465364930413	3.7878510827592
FGR	1.82236949843912	8.3434332479943	4.80457802805612	5.36663817955329e-06	0.000396092521123159	3.76647433567462
LOC645984	1.35888373580177	5.75346940279836	4.80238779377095	5.41468644342657e-06	0.000398353780789711	3.75807171177861
APLP2	0.775805455224939	9.91400499820415	4.7904282375799	5.68451069844342e-06	0.00041686411788585	3.71223190537775
KLRG1	-0.7677050547866	8.47672964305765	-4.78597257196532	5.78833897553596e-06	0.000423122031182948	3.69517191128001
CFD	0.883853295619933	6.42482993237741	4.7845781098143	5.82121019602992e-06	0.00042416971109925	3.68983477648797
SKIL	1.15925907515424	5.81664023662428	4.78073584857926	5.91272331063299e-06	0.000429470188404073	3.67513398973403
TNFAIP6	1.44536563549817	6.27462077571857	4.77808632015092	5.976640734922e-06	0.000432739050680429	3.66500096970607
AMPD2	1.08059495413819	9.21838324944198	4.77346242119419	6.08979877614854e-06	0.000439541312297409	3.64732542154751
FBP1	0.68581120480785	6.21036900492304	4.77138117940178	6.14140815991725e-06	0.000441872385845618	3.6393730410313
RAB8B	0.961609878083165	8.93418357289873	4.75886310232435	6.46090035153765e-06	0.000463402507972355	3.59158737766905
SLC31A2	1.18129511502949	8.00247035940919	4.7572757343007	6.50254894122435e-06	0.000463676263650331	3.58553346659781
RP11-373D23.2	1.30459171631315	8.86267214093744	4.75717319428261	6.50524827935997e-06	0.000463676263650331	3.58514244243347
CD93	1.0322689361122	6.5273734501607	4.75480164707266	6.56798298989276e-06	0.000466693946611013	3.57610029937728
NRGN	1.27284546896303	7.45626323765626	4.75152177699085	6.6557142184097e-06	0.000471463595409331	3.56359958524095
DENND3	0.69072904028672	5.85365635495901	4.7505986055105	6.68061201120822e-06	0.000471766675359395	3.56008203426594
LILRB3	1.06570876037576	8.06818959852503	4.7405337510358	6.95799304027038e-06	0.000489842710035035	3.52175980232301
RP11-140I16.3	-1.3067910648729	5.94997815121011	-4.72423812017287	7.43094826392656e-06	0.000521534037664539	3.45982189278883
CXCL3	1.37558036078484	6.54772444960658	4.72158066556868	7.51097810929903e-06	0.00052553877413077	3.4497339189842
PLEK	1.13793984985235	8.09969647967036	4.71960119297259	7.57113316611916e-06	0.000528132703782946	3.4422219580299
TLR8	1.34561440744579	4.96179813142967	4.71198898455098	7.80684880623964e-06	0.000542920062877699	3.41335265391485
ZNF786	-1.05899194476529	7.04597715402557	-4.70820371674526	7.92669634014776e-06	0.000549413244827022	3.39900796781611
TSPAN16	1.11841886507272	7.4681179101663	4.70752910053512	7.94824230934196e-06	0.000549413244827022	3.39645220003364
PTP4A1	1.10476441741259	8.35030801124078	4.70159041140849	8.14038011347281e-06	0.000560999689747765	3.37396359856185
EGR1	1.54551223990659	5.44589170565673	4.69935819894034	8.21375876848604e-06	0.000564356758627509	3.36551530674964
TAGAP	1.10328810902372	8.13896408019606	4.69807483381344	8.25623634809938e-06	0.000565576909115311	3.36065928222123
DGAT2	1.04269828021625	6.41446795721156	4.69264609367377	8.43828868673838e-06	0.000576322522843505	3.34012718536409
FPR1	1.24052023566619	4.76507658070696	4.69145322881931	8.47880987523413e-06	0.000576999369255582	3.33561765284112
RPS27L	-0.553627407774352	10.8803178080385	-4.69087160452649	8.49863581464735e-06	0.000576999369255582	3.33341913098839
NFKBIE	0.728648003616625	7.64747303181582	4.68664423844227	8.64409177654442e-06	0.000585138520258391	3.31744500927324
LMO2	0.992379011461182	6.42757266906299	4.67818518822845	8.94243543015263e-06	0.000603548444371363	3.28550788793157
KIAA1598	1.10692317820556	6.42591121110311	4.67217042896592	9.1606191158621e-06	0.00061578781988611	3.26282147863829
MARCKS	0.973952464686466	6.53917387847979	4.67170796369011	9.17760693099492e-06	0.00061578781988611	3.26107792502242
DUSP6	1.30028701875835	8.47548217572407	4.67062369351385	9.21755543731084e-06	0.000616659849139392	3.2569905173596
GCA	1.34271250517023	7.90713429742639	4.66091258193273	9.58294526371653e-06	0.000638325500656781	3.22040916895664
MRPS6	-0.612541537448056	10.5712527844803	-4.66054100258425	9.59720158330125e-06	0.000638325500656781	3.21901040885109
OBFC1	-0.790517434385556	9.84261838119915	-4.65725377452264	9.72422067069197e-06	0.000643830749042632	3.20663918170735
EIF1AY	2.46951475977444	7.23000659807332	4.6569445744034	9.73625171192092e-06	0.000643830749042632	3.20547581759502
COX11	-1.11866604788286	7.60575901075908	-4.6540828319303	9.84828953915738e-06	0.000649362722351357	3.19471086315507
DENND2D	-1.23418780914224	9.44376111294758	-4.64748434919166	1.01114041873431e-05	0.000664795769558652	3.1699056004931
TPBG	-1.08788435916432	7.29949339447574	-4.64207752322152	1.0332067640371e-05	0.000677216222004571	3.14959682985224
FKBP5	0.872133443999939	7.98271819496452	4.64141285886945	1.03595138855594e-05	0.000677216222004571	3.14710130443454
GLS	-0.97978512382053	9.32037558174575	-4.63810744250256	1.04970583615546e-05	0.00068401421209789	3.13469430188506
HMG20A	-1.05022476117794	8.5115869207533	-4.63748168898872	1.05232955707368e-05	0.00068401421209789	3.13234615010256
SCML1	1.25148954835716	6.81999803981632	4.62915159345723	1.08786789093313e-05	0.000705110972933429	3.10110665609269
FCGR1A	1.0485007272174	6.80597799876724	4.61888700706745	1.13326052360766e-05	0.000731146166975994	3.06266202389029
PRDM1	0.93554816173619	7.60978498997103	4.61832949360032	1.13577782126158e-05	0.000731146166975994	3.06057550206658
TNF	1.25687125390192	7.96007862855727	4.61792169924777	1.13762253253258e-05	0.000731146166975994	3.05904941400816
MCM6	0.704628522168669	9.38139223545599	4.61043007043377	1.1720328089291e-05	0.000750237078937538	3.03102893390946
LONRF1	0.902572402234998	7.78084244561554	4.61003290027144	1.17388493994597e-05	0.000750237078937538	3.02954424017405
FCGR1B	1.25169348224845	6.18824703758796	4.60575769800225	1.19400189995863e-05	0.000760968341812074	3.01356798024587
PARP11	-0.923519146779157	7.43337827298449	-4.59951794110213	1.22396343217948e-05	0.000777896759118514	2.99026741315908
OAS2	-1.0065066294617	8.69193184846132	-4.59765126274785	1.23306728478452e-05	0.000781511896838499	2.98330080387676
GGPS1	-0.840728294637897	6.47821504638581	-4.59476226454147	1.24728642084693e-05	0.000787220187603626	2.97252240622231
CPPED1	1.08976358578344	7.51892618198322	4.59442531964048	1.24895510533268e-05	0.000787220187603626	2.97126560277221
C5orf66	0.549546746956916	7.18316258724584	4.59221805332327	1.25993994161037e-05	0.000791962249012231	2.96303397907066
SOCS3	0.686166798171532	6.68156616946246	4.5787775911757	1.32887535963575e-05	0.00083300460899907	2.91296530745332
LST1	0.919642524648134	9.39073319147516	4.57644161579768	1.34122312387684e-05	0.000835238578075245	2.90427298258231
RARA-AS1	0.816322395618531	4.82525377675898	4.57627126580094	1.34212791100957e-05	0.000835238578075245	2.90363921103649
TCEB3-AS1	-1.05461945475096	6.9055382485939	-4.57603369451165	1.34339071998116e-05	0.000835238578075245	2.90275537437517
PHLDA1	1.13968664711745	6.56432633340834	4.573111223411	1.35901949983408e-05	0.000842665749490615	2.89188533742885
LGALS2	1.10431941423543	6.63483995315883	4.57001639868698	1.37576181697978e-05	0.00085074136141885	2.88037914902514
ZNF420	-1.01267871754671	5.61898518852509	-4.5632540001219	1.41304240355425e-05	0.000871439627852324	2.85525496334243
LILRA2	1.60161675335319	6.28543161254462	4.56218154131204	1.41904389716247e-05	0.000872788289437564	2.85127270275618
COG6	-1.01402847872068	8.32975126227381	-4.56040702531373	1.42902832346421e-05	0.000876572869728181	2.84468489583061
ZNF326	0.991479700208789	7.69440172252349	4.55931136509533	1.43522703358419e-05	0.000878021244075034	2.84061814131411
NECAB2	0.684600721947183	5.23557188091636	4.5439247015254	1.52507395398106e-05	0.000929121266808943	2.78357480469664
FAM50B	-0.701955274716232	6.57022425242759	-4.54303738624719	1.53041789260132e-05	0.000929121266808943	2.78028907452873
PYGO2	-0.903814904503061	9.85156464101503	-4.54295111224684	1.53093845099201e-05	0.000929121266808943	2.77996962407826
SNIP1	0.796870049846788	8.68474619676666	4.53892318956367	1.55543365149826e-05	0.000941489998578843	2.76505967058022
HK3	0.829353799122763	5.88775245334767	4.53420818065513	1.58458905257894e-05	0.000953429325525467	2.74761734190785
ZNF382	-1.23052565362034	7.01461253362117	-4.5338104540597	1.58707243960246e-05	0.000953429325525467	2.74614656569799
FFAR2	1.12462343636125	5.94845815089931	4.5337164658986	1.58765984713813e-05	0.000953429325525467	2.74579901375591
HERC3	0.896240497234561	7.72698191663023	4.53070535731991	1.60659036461462e-05	0.000962271925193261	2.73466694931704
FAM3C	-0.821224184841038	7.99746159459242	-4.52922733922075	1.61596220431573e-05	0.000965358100123865	2.72920448865409
ZNF30	-0.861743169273322	6.6456218408426	-4.51944189220494	1.6793571230472e-05	0.00100061695248229	2.69306886994357
ZNF623	-1.00061870528445	6.25033873746534	-4.51216212792396	1.72807224569209e-05	0.00102696864886844	2.66621946062665
CD200R1	-0.698905045384387	5.53565966985996	-4.50682034219269	1.76468493756684e-05	0.00104544892939244	2.64653583125653
ATG4C	-0.937833997683208	5.99451284683786	-4.50629766216964	1.76830741116641e-05	0.00104544892939244	2.64461066154933
SPON1	-1.117947989208	6.55417226931952	-4.50426477838298	1.78246494111462e-05	0.00105110303744079	2.63712440493844
ZNF595	-0.90098674326606	5.6306823315781	-4.50170417940399	1.80045361252789e-05	0.00105898145641743	2.62769795644638
MIR6732	0.918469249095889	6.04311130464116	4.49992692887912	1.81304216074883e-05	0.00106365140097265	2.62115735726053
RP11-473I1.9	0.988085832555971	9.80409361351993	4.49855701974454	1.82280346908153e-05	0.0010666430530073	2.61611700715267
TNFSF12-TNFSF13	1.01997963462043	5.57921664058126	4.49652173005853	1.83739982020804e-05	0.00107244152771326	2.60863036696388
TNFAIP3	1.50708830752426	10.0842661734595	4.48975607118286	1.88673710250434e-05	0.0010984362571323	2.58375950927826
ARRDC4	1.32837610311276	5.84465056179713	4.48884035453263	1.89351238294595e-05	0.00109856380573059	2.58039519174793
DYRK4	-0.790900757082284	7.67311245007483	-4.48842961666631	1.89655901776042e-05	0.00109856380573059	2.57888629927216
GZF1	1.01770433944128	7.81930114492304	4.48704024571396	1.90689978818218e-05	0.00110176432206081	2.57378296147208
CALCRL	0.995510660450586	3.52384098412422	4.48495892167817	1.92249262739641e-05	0.00110797559986977	2.56613994181152
RPH3A	1.03025821729888	4.46824249976972	4.47319213731208	2.01299117763081e-05	0.0011553225638723	2.52297412171368
SGK1	1.18052578057276	10.5402882028755	4.47296916213215	2.01474520535422e-05	0.0011553225638723	2.52215687297562
UHRF1BP1L	1.28635823539232	6.97418552932469	4.47217313382769	2.02101919302052e-05	0.00115602297840774	2.5192394895101
EDN1	0.903785020711437	6.73964125105782	4.47073996737283	2.03236247539396e-05	0.00115961230516244	2.51398790910484
LINC01128	-0.863856611612919	7.44392356722339	-4.46822747550528	2.05239705151662e-05	0.0011681304611617	2.50478402383755
BMX	0.746250782254822	4.73062085331297	4.46011906695244	2.11836330119793e-05	0.00120268368068011	2.47510428057475
GIN1	-1.14258737938942	5.87988643511525	-4.45259647191745	2.18139180834308e-05	0.00123326287129074	2.44760080720075
VENTX	0.503608510031768	5.26821838872708	4.45240674353561	2.18300464542286e-05	0.00123326287129074	2.44690753689424
TKT	0.831192192672644	9.06039374694487	4.44930618382123	2.20952555838709e-05	0.00124300983430578	2.4355808269392
PLOD1	0.637341331913285	5.91842363941501	4.44912054592086	2.21112326294778e-05	0.00124300983430578	2.43490283616533
AB488780	-1.41787556880382	8.18023267611894	-4.4438483169879	2.25696771839358e-05	0.00126499767518982	2.41565533955047
SLAIN2	-1.06555669120007	6.07671438599334	-4.44335614500071	2.26129392112167e-05	0.00126499767518982	2.41385932598595
ID2	0.852277181338353	9.63675268950016	4.43905508526467	2.29944264254157e-05	0.00128320116247198	2.39816971142346
CFP	1.32158801791985	6.69936482206676	4.43736429803776	2.31460879678265e-05	0.00128852188005808	2.39200474583285
CR2	-0.911717154032216	5.7195720663941	-4.43595531764947	2.32732091611706e-05	0.00129245394564947	2.3868685022208
LBH	-0.954447275758236	10.3190470189952	-4.43283432025862	2.35571970157588e-05	0.00130467883255969	2.37549520733912
CTD-3025N20.3	-1.10987591317666	4.66131700259446	-4.43136166681916	2.36923566803225e-05	0.00130621956830308	2.37013053168553
EREG	1.25776041340689	7.26419994941675	4.42803102572259	2.40008089557283e-05	0.00132004449256506	2.35800184548332
ZNF260	-1.16852969339081	8.55669159197243	-4.42719820877676	2.40785403363062e-05	0.00132114389183378	2.35497005430275
CD74	0.703695576304644	8.3111585806865	4.42155227969945	2.46119509589366e-05	0.00134718047354179	2.33442662442718
FGD4	1.17147306957738	5.14833721172548	4.40575691619484	2.61655430662286e-05	0.00142880101516781	2.27704632934517
CSF1R	1.07885818104587	5.42240114892506	4.40227379954428	2.65206536423773e-05	0.00144474417937522	2.26441161377561
CYP27A1	0.692437539302336	6.46983946583897	4.39827682319121	2.69338842202207e-05	0.00146377023980677	2.24992117223777
TFEC	1.45307898418402	6.11536235457922	4.39684306843012	2.70836225754972e-05	0.00146790506921127	2.24472546037588
ELP2	-0.887475082100397	7.128224523719	-4.39632162551556	2.71382799071839e-05	0.00146790506921127	2.24283611153411
LINC00526	-0.900659661322082	5.80428818613818	-4.39530058826665	2.72456127958422e-05	0.00147023495464356	2.23913701366238
MIR21	0.814623498749828	9.63743696624112	4.38793467844927	2.80321534327607e-05	0.00150911922480368	2.21246829074807
OSCAR	0.945106613562681	5.03045869023743	4.38598880075333	2.82435668322869e-05	0.00151693147681391	2.20542814326657
ARL14EP	-0.709183257835843	9.13467535763239	-4.3847081377497	2.83835451301991e-05	0.00152087942055961	2.20079587554629
PLA2G7	1.19081865492856	4.28691871482277	4.379349927404	2.89764965108628e-05	0.00154902392562743	2.1814246431179
TIMP2	0.902900524394006	6.26792136929847	4.37815284462748	2.91105918391165e-05	0.00155256489808621	2.17709907747404
OGG1	-0.677024515937472	7.2510145188979	-4.37681893929464	2.92607188637499e-05	0.00155694243628511	2.17228005246887
CD302	1.18695658501438	9.2774499072758	4.37397004445673	2.95838579082709e-05	0.001567868152158	2.16199110971826
ZNF24	0.930634430408855	7.4162840280393	4.37380130474307	2.96031049708155e-05	0.001567868152158	2.16138183846307
RP11-722E23.2	-1.01594005790607	6.37235519821217	-4.37268660830294	2.97305550091547e-05	0.0015709817519849	2.15735738382046
WLS	1.38133528232657	6.13551442865522	4.37030589138776	3.00045312752648e-05	0.00158180570409691	2.14876445675976
LEO1	-1.05289195393519	7.30219935745465	-4.36872535004516	3.01877652731186e-05	0.00158504677841419	2.14306141599764
CLEC4A	1.3246445266365	6.70584434722985	4.36858092159471	3.02045627355152e-05	0.00158504677841419	2.14254034665076
C10orf11	0.565914367605556	5.55011716301427	4.36484775339426	3.06418820955805e-05	0.0016043163898098	2.12907584704355
AMIGO2	-1.24917099316429	7.17513962109995	-4.36260441757975	3.09076061694865e-05	0.00161453431314578	2.12098849731782
KLF10	1.16691947530867	8.97686858374422	4.35987879983262	3.12334472462371e-05	0.00162540247595156	2.11116627411849
SERPING1	0.829495225427932	5.71289567544046	4.35967669440716	3.12577399221455e-05	0.00162540247595156	2.11043811833724
DUSP2	0.90104022640639	6.71686776585124	4.35021003422245	3.24162498686646e-05	0.00168182266892301	2.0763567325645
LOC151657	-0.777970606418537	6.82529615880871	-4.34471932305414	3.310704273537e-05	0.00171377632983092	2.05661233935014
RP4-781K5.2	0.692770269016264	7.16344604452526	4.34286305398428	3.33437752562281e-05	0.00172213448727426	2.04994108713342
ABCF2	-0.624561284776092	7.7287026978666	-4.33857011444604	3.38975258814513e-05	0.00174679142380091	2.03452008211305
ATG2A	0.835857100391145	6.95705696106168	4.33759679370291	3.40243024915785e-05	0.00174938436181419	2.03102517922746
CRABP2	0.583909671629956	6.37603891283775	4.3365933045876	3.41554869527616e-05	0.00175219179703853	2.02742250794767
TNFAIP8L2	-1.08067065404259	7.99954801930015	-4.3323414298504	3.47167557479003e-05	0.00177700083112295	2.01216394142685
DUSP1	1.28339672253112	10.4559944919494	4.3310665433976	3.48867720576125e-05	0.00178171728722807	2.00759077855332
HIVEP1	1.20455633505271	5.56626606429581	4.32460756803613	3.57605308285403e-05	0.00181822432301556	1.98443575919244
HCK	1.09877922956467	6.96134013780068	4.32316590683978	3.59584149357742e-05	0.00182113280214555	1.9792707033226
OSER1	1.02036569363473	9.61713976653817	4.32303145068353	3.59769242381901e-05	0.00182113280214555	1.97878904547064
MS4A6A	1.49865620963159	6.70974424409207	4.32217610828598	3.60948862215916e-05	0.00182307063300224	1.97572521933261
PRSS35	-1.25948840503353	5.37588320572028	-4.31694590692049	3.68243405427263e-05	0.0018558169859418	1.95699968031022
TTC16	-0.871793312236711	6.5812768045765	-4.31549273036599	3.70295225771002e-05	0.00186205599244847	1.95179965587113
RP11-119F7.5	-0.894594656423631	5.74424421919066	-4.314144913427	3.72208124335474e-05	0.00186619726189423	1.9469777150938
MAPK1IP1L	0.888676545038521	6.7595071688846	4.31376427820378	3.72750064984993e-05	0.00186619726189423	1.94561614299115
LINC00959	-1.02227625048064	6.75055363124553	-4.31206882915484	3.75173257804674e-05	0.00187422797785392	1.93955233886216
GZMB	1.74293685784984	7.03616560020513	4.30831320776115	3.80595070423216e-05	0.00189717106999633	1.92612608042925
ALOX5AP	0.76584425234099	10.2336199907653	4.30325843741876	3.88011665970275e-05	0.00192993628639128	1.90806800013832
CYBB	1.0224272401582	7.08006974772387	4.2952171178024	4.00097918026543e-05	0.00198573543697338	1.8793703741192
SHQ1	-1.03671423661957	9.33125976544078	-4.29158451249055	4.05675914446846e-05	0.00200906167154629	1.86641847614599
THBS1	0.672862885949603	5.83211216789074	4.2904421802707	4.07445429435087e-05	0.00201047016813952	1.86234708977773
SGK223	-0.816362629817711	7.12168625609057	-4.29026681982718	4.07717726405916e-05	0.00201047016813952	1.86172215329627
THAP9-AS1	0.780764579175509	8.92790507374349	4.2846668829416	4.1650594357181e-05	0.00204496916037718	1.84177471524142
RIMBP3	-0.615191410731401	5.23008443074294	-4.28433265633434	4.17036186478031e-05	0.00204496916037718	1.84058473691559
CTB-25B13.12	-0.844406428216163	6.86872304887608	-4.28410648787036	4.17395366213348e-05	0.00204496916037718	1.83977952421947
LGALS9	0.619874869132051	7.89425908773104	4.28206720363505	4.20647445038499e-05	0.00205649862018822	1.83252051061545
ATF7IP2	-0.735947644670306	10.2881112182105	-4.28088883443686	4.22537714364473e-05	0.00206133537412775	1.82832708088531
NIF3L1	-0.872529931342283	8.5975760805529	-4.27816989906206	4.26930520102456e-05	0.0020783341063711	1.81865430160283
GRASP	0.707826784645788	7.16277817760103	4.27751305940871	4.27998307344716e-05	0.00207910855032847	1.81631818655949
IL23R	-1.26397654162451	5.88370897975545	-4.27044357213738	4.39654714090678e-05	0.00213120759711752	1.79119044695475
GPX3	0.83025791677939	3.86601198909179	4.26699541151956	4.4545043404836e-05	0.00215473698330369	1.77894468798255
ABCA1	0.887135284884624	5.54678300274627	4.26559288565007	4.47828796056661e-05	0.00215749870700416	1.77396571885731
CXCL8	1.09163686785999	11.8751252672062	4.2655467182521	4.47907292756546e-05	0.00215749870700416	1.77380184365365
EIF2B3	-0.6769130418844	7.56344356395994	-4.26067896837786	4.56258463207521e-05	0.00219117750350852	1.75653018802169
ADAMTS1	0.784717792615847	4.61424894729402	4.26035789248771	4.56814540722711e-05	0.00219117750350852	1.75539142987663
POP5	-1.01951188485914	9.1894517300859	-4.25824833470678	4.60484376284252e-05	0.00219955793932854	1.74791094185706
METTL1	-0.700215705546375	5.74249575086763	-4.24757617632049	4.794889074107e-05	0.002285563791991	1.7101066189293
CTD-3222D19.5	0.627221646848459	6.58137768904635	4.2467840271741	4.80929223630769e-05	0.00228766333402744	1.70730317221012
G3BP2	0.586945579659037	7.70906736646068	4.24544869322315	4.83366605876283e-05	0.00229448712498949	1.70257819006735
EGR2	0.983942925324147	5.97880772962825	4.24485759250629	4.84449331073726e-05	0.00229486556831612	1.70048695060311
SBK1	-0.858006918311268	6.78945930428206	-4.24336873074747	4.87186843040912e-05	0.00229716239227326	1.69522043709712
PZP	-0.716281273658383	6.88358977493106	-4.24173998599139	4.90198594326544e-05	0.00230302748217481	1.68946058007715
COTL1	1.06428286338869	8.14519600080888	4.23769394516196	4.9775792773714e-05	0.00233375028414462	1.67515886134506
GVINP1	-1.20063602264819	8.39747004851227	-4.23704854900961	4.98974061650744e-05	0.00233466800216135	1.67287842338087
CLUAP1	-0.781283718667439	7.24522344368595	-4.2357694566505	5.01392732740795e-05	0.00234119708675702	1.66835959743456
RAB31	1.06444981066695	7.91123684659982	4.23499258913532	5.02867232760043e-05	0.00234329985449079	1.66561551089618
FGL2	1.31500482510123	7.22708128726143	4.23085068875266	5.10799245724196e-05	0.00237387862289035	1.65099117954028
ZNF703	0.772912427180073	6.01295189130514	4.23048545270825	5.11504441033628e-05	0.00237387862289035	1.64970206948584
RHBDD2	0.854523914916629	7.75598025855503	4.22750030481631	5.17303346889121e-05	0.00239593129085488	1.63916880074745
EGR3	1.31358675198773	7.81144987123117	4.22563895498901	5.20951122090306e-05	0.00240795185321741	1.63260352506776
PRPSAP2	-0.984638072326586	8.71277902703571	-4.22497281503942	5.22262587926723e-05	0.00240914677656521	1.63025443053872
RGS2	1.21323515182198	10.4874888542128	4.22384699274701	5.24486275020018e-05	0.00241453641296942	1.62628488258404
SMCHD1	0.77123076056561	9.46863425120769	4.22161611125092	5.28919561897727e-05	0.00243005613980321	1.61842116105374
TNFAIP8	-0.66865363908906	11.0631185828176	-4.22031480341802	5.31522181856303e-05	0.00243711974366177	1.6138354599124
ADCY7	0.673424573404924	6.58728061665489	4.21688923412399	5.3843233365603e-05	0.00246386635880999	1.60176872439253
AOAH	0.860793789049672	7.87951179551561	4.21553512996796	5.41187618975893e-05	0.00246504819917345	1.59700070071402
LOC283588	-0.811194623228598	8.79613216399782	-4.21543412653981	5.41393679679402e-05	0.00246504819917345	1.59664509359756
LOC100996286	-0.905271080819137	8.67838646824126	-4.21517496643864	5.41922746584024e-05	0.00246504819917345	1.59573268452403
HTRA1	0.987629147218335	5.95017871459076	4.21004205155182	5.52504410242111e-05	0.00250819462427371	1.57766956995041
PRKCQ-AS1	-0.846746929643216	7.82300495558284	-4.20802752148431	5.56711462843338e-05	0.00252228876630803	1.57058446375771
SH3TC1	0.990096317531864	6.31408081708266	4.1959002368285	5.82695610256911e-05	0.00262960070269785	1.5279826124113
SERPINB8	1.03515177553896	4.321017164195	4.19233711165537	5.90548963971871e-05	0.00265979533379457	1.51548200420681
SPARCL1	1.24973911620883	5.56958736626428	4.19054106198617	5.94546026802823e-05	0.00267253695348695	1.50918367970769
THEMIS2	0.883661825723985	8.64207759931251	4.18767506624459	6.00978115208771e-05	0.00268753205377133	1.49913720200536
LOC285740	-0.727119027560585	4.20532698689248	-4.18759732316868	6.01153520230226e-05	0.00268753205377133	1.49886474775212
MAPKAPK2	0.617649586552567	11.0507897512956	4.18748555724446	6.01405774270507e-05	0.00268753205377133	1.49847306501312
ANKRD46	-0.726260627846429	9.10439716843788	-4.18664427727807	6.03307797243799e-05	0.00269077629647917	1.49552504045191
ASF1A	-1.16301868352562	8.6344263940798	-4.18391980656695	6.0950721205266e-05	0.00271313716182196	1.48598074956582
RIT1	1.04673957829247	7.18421300217619	4.17833966402009	6.22396177775996e-05	0.00276482670195307	1.46644608597798
CSF2RB	1.19608868079451	8.97705821166957	4.17743928189431	6.24500252361141e-05	0.00276482670195307	1.46329578251543
ERMN	0.940853453342815	7.91047752254601	4.17733495358856	6.24744495152858e-05	0.00276482670195307	1.46293078391645
NOG	-1.11807824935321	7.12403342679593	-4.1766286320466	6.26400478267571e-05	0.00276680365690387	1.46045984475741
EMR3	0.772302758893809	5.90203179702718	4.17562324212419	6.28764906398963e-05	0.00277189615768946	1.45694317211412
ZNF185	0.991315028576641	7.1840995152262	4.17458394687563	6.31218081782297e-05	0.00277453245201645	1.45330852671522
TTTY15	1.32455437851477	5.82205634217185	4.17434296910522	6.31788202578921e-05	0.00277453245201645	1.45246586445757
TSPAN5	-0.919828683362326	9.04628432254325	-4.16982344369537	6.42572862046668e-05	0.00281648794705513	1.43666807950375
MOAP1	0.902647188865915	9.43318180119111	4.16615959636396	6.51445222641344e-05	0.00284991714991089	1.4238700637966
CCNJL	0.738629142541279	7.06619466159913	4.16394803521979	6.56857546674352e-05	0.0028642633216017	1.4161487733903
IFI30	1.08928421761152	9.4970855000453	4.16379719961441	6.57228253426964e-05	0.0028642633216017	1.41562226105074
MPEG1	1.81137833006101	7.65538614907855	4.15928935163979	6.68400319191511e-05	0.00290741431617904	1.39989316713058
NUP43	-1.03987457169554	7.67399774859645	-4.15747653900201	6.72944339184559e-05	0.00292162551812955	1.39357114280073
NSG1	-0.97439648473412	7.06083700221877	-4.15450574581158	6.80455169636252e-05	0.00294863906842376	1.38321494187486
RAB5A	0.588026887166959	8.00120511126215	4.15166394610764	6.87715150701488e-05	0.00297073224790761	1.37331327290416
LIF	1.00286232934363	5.56798792693431	4.15149449544218	6.88150389593983e-05	0.00297073224790761	1.37272300697144
ATXN1	1.02579887475021	7.79020438411469	4.15059941733129	6.90453814656944e-05	0.00297506276447286	1.36960536460907
DUSP10	0.848742325697004	7.28241622542166	4.14857170916442	6.95699398826705e-05	0.00299203049720959	1.36254440939479
GTF2E1	-0.935184498719232	8.14466595074411	-4.14668527477682	7.00613850902698e-05	0.00300751311607012	1.35597757823735
PRAM1	0.74868670511517	5.90326118196877	4.14284833106675	7.1071270532165e-05	0.00304056299512623	1.34262734063328
NUPL2	-0.87064491791693	8.69460925510023	-4.14239474093713	7.1191575122992e-05	0.00304056299512623	1.34104969610595
LOC100505549	-0.662849707319745	9.66721767664272	-4.14225012524609	7.12299722634467e-05	0.00304056299512623	1.34054672975152
FARS2	-0.757082890801023	8.6514135111946	-4.13878625947295	7.21556312441281e-05	0.00306862610198077	1.32850326245668
KMT2E-AS1	0.655296101581131	7.42488442494398	4.13449093641372	7.33195249166405e-05	0.00311233901686964	1.31357875751485
CEBPD	0.83573340797598	7.5310808133529	4.13374436710696	7.35236504076281e-05	0.00311522429875283	1.31098584472546
ADRB2	-0.861767521743959	8.89235096701204	-4.13206524646906	7.39847468299902e-05	0.00312896674208905	1.30515528887859
LRRC32	0.613936103359779	4.81720979090344	4.13080917676583	7.43314839932683e-05	0.00313783091100734	1.30079482012132
TARP	-0.994574687615549	9.48829501909672	-4.12565845417869	7.57697147382077e-05	0.00318678506104815	1.28292376257745
PRKCD	0.836144492642383	6.67910752174812	4.12459221060997	7.60707585532056e-05	0.00319357606549972	1.27922626464734
MMRN2	0.919116913729742	4.49553954434905	4.12136958892418	7.69876273749008e-05	0.00322614819475775	1.26805501962162
IER5	1.12939156559592	8.79620493210904	4.11825745526093	7.78831183705173e-05	0.00325770703531524	1.25727263029087
RBM12B	-0.952672226222798	5.83456676689688	-4.11577534151048	7.86044807767326e-05	0.00328188051126212	1.24867714829694
EFNA4	-0.553624570302294	6.41037393428576	-4.1121127822234	7.96806269413304e-05	0.00331815992684508	1.23600050618954
FSTL1	0.902900801730813	5.41550635948094	4.11183283866271	7.97634597799299e-05	0.00331815992684508	1.23503190948946
ISCA1	0.999703386903231	8.36218036681072	4.10961384779165	8.04229681169253e-05	0.00333952361255037	1.2273559136511
MBOAT7	0.980039734571102	6.72882642556593	4.10158248204839	8.28539750091981e-05	0.00343423722501894	1.19959808931199
DEFA1	1.68711685851687	7.67021397849512	4.09562465248963	8.47027099722461e-05	0.00350451718655514	1.17903161310625
CTC-510F12.4	1.1165779520063	7.53198572823987	4.09430862343354	8.51163790902987e-05	0.00351527572849465	1.1744915265564
CTA-29F11.1	1.17423384449814	7.89056309588805	4.09360389207509	8.53386938962403e-05	0.00351643756560511	1.17206074302984
KDELC2	-0.587096583103483	7.53820991949912	-4.09324573383497	8.54518918914528e-05	0.00351643756560511	1.17082548505924
LINC00612	-0.851602276382211	4.52745047741863	-4.09005900683691	8.64654344849153e-05	0.00355175788333009	1.15983810371082
CCRN4L	1.26576117568321	8.37425250902613	4.08423256854501	8.83484152329402e-05	0.00362260168553704	1.13976507438234
STK17B	1.21691466583955	9.89333572746891	4.07508061441362	9.13857244348689e-05	0.00374043895361324	1.1082761467753
LOC101927069	1.24301065612947	6.87219352601716	4.07374304744702	9.18379267538958e-05	0.00375223529308774	1.10367821611336
PLAC8	-0.690473254267452	11.1797596876302	-4.07266528760324	9.220385328759e-05	0.00375788192974036	1.09997416223387
LOC157562	-0.73493570204994	6.49457927205814	-4.07236922803787	9.23046173301608e-05	0.00375788192974036	1.09895678437719
CHST15	1.267417749	7.92842880083302	4.07094952193975	9.27892832977403e-05	0.00377090373330781	1.09407884359819
LINC00936	0.957326317033896	7.8717676664855	4.06528839404152	9.47462672622215e-05	0.00384360743787168	1.07463992583032
ZNF140	-0.733612418388445	8.79913924429476	-4.05896853481743	9.69776791737185e-05	0.00392716690176049	1.05296185860915
C10orf54	0.848932453238767	8.47450088043901	4.05575071433721	9.81330830388027e-05	0.00396693452284065	1.0419334918481
HSPA6	0.745915034130161	7.02639251846306	4.05510292595692	9.83672698237972e-05	0.00396938824262519	1.03971409532562
BCDIN3D	-0.823136291198789	5.94259784172226	-4.05436756807964	9.86337633342665e-05	0.00397313469205637	1.03719498239277
SMKR1	-0.883977875478758	5.16834420587863	-4.0530304906431	9.91200928978546e-05	0.00397872613323061	1.0326153964062
APOBEC3G	-0.757743166129137	10.6370404275181	-4.05302975093111	9.91203625848535e-05	0.00397872613323061	1.03261286313812
ABHD14A	-0.605905388955692	6.71307955426946	-4.04658156737466	0.000101498167716899	0.00406703691306944	1.01054252318747
OR52K3P	1.11920303334572	3.79558482671102	4.04491052064119	0.000102123233046059	0.00407780030033829	1.00482709174629
NCF2	1.20690556630551	8.56921473297804	4.0428942480404	0.000102882340709916	0.00410095462620712	0.997933141420711
ETS2	1.07948389198853	8.22878313157506	4.04043626804827	0.000103815057701574	0.00412803866656165	0.989532249989066
PNRC1	0.57034990968808	10.132822922883	4.04001866211431	0.000103974327096897	0.00412803866656165	0.98810531841203
NCF1	0.796405294648029	8.1618364271754	4.03920976846686	0.000104283494286391	0.00412803866656165	0.985341683046369
CD1D	1.27673292087367	6.19471211148982	4.03323029470466	0.000106596369252303	0.00421230557598048	0.964924728607117
GFOD1	0.959664746376565	5.43152082154233	4.0326263228179	0.000106832699234633	0.00421436579049724	0.962863666944705
OGN	0.996605248694127	4.03771154798138	4.02667398102317	0.000109188801516871	0.00429989634889157	0.9425630595206
LPCAT4	-0.684214538921751	6.96905455316544	-4.02593311057351	0.000109485516341459	0.00430417287610409	0.940037807269905
LOC100134937	-0.86460063909669	6.87450811259986	-4.02328196538978	0.000110553622204435	0.00433870819217406	0.931004126181744
ZNF404	-0.946867994640051	4.27396096188873	-4.02112365001985	0.000111430533029663	0.00436563458171009	0.923652898078348
KBTBD3	-0.861872576778968	6.77527423699258	-4.01948964008282	0.000112098845912631	0.00437360555345861	0.918089339083256
TRMT1L	-1.19674062020777	7.52469015064218	-4.01928886318478	0.000112181228190401	0.00437360555345861	0.91740583582791
PGBD2	-0.733432816932328	6.91357931180178	-4.0192249862373	0.000112207450169589	0.00437360555345861	0.917188385165571
ATG3	0.925879280132412	7.41673623204155	4.0170739491051	0.000113093900540408	0.00440066061966758	0.909867248033144
GDPGP1	-0.764463112055533	4.22009925779872	-4.01644038930712	0.000113356268129347	0.00440338100984628	0.907711439706544
CARD11	-0.621020857930272	6.85859717379036	-4.01179040629192	0.000115299808910368	0.00447128750486309	0.891896461723763
mir-223	1.36006174287119	6.90523094254431	4.00602832756749	0.000117752432998485	0.00455867287141344	0.872317431405121
JUND	0.642709019727947	7.15362425678703	4.00212616280579	0.00011944165271156	0.00460847388539712	0.859069724928499
RP11-53O19.3	-0.956212465378255	7.60242114735882	-4.00120289683562	0.000119844706613209	0.00461624055102732	0.855936630717072
SLAMF1	-0.698124474071049	7.23390670243576	-3.99675457249689	0.000121804939610936	0.00468386053495499	0.840848584018395
TMEM169	-0.968056256517946	6.71439844525267	-3.99606422479607	0.000122111889662358	0.00468642171658213	0.838508112707894
RP1-193H18.2	-0.935458741333564	7.03033563907661	-3.99568415542915	0.000122281196013966	0.00468642171658213	0.837219695908701
C2orf44	-0.882245335504638	7.95071983118704	-3.99488141278476	0.000122639525438924	0.00469229488635882	0.834498727470254
LOC388210	0.607218044183935	6.12831376165126	3.99368915343724	0.000123173582269458	0.00470486070505041	0.830458184621778
ZYX	0.579281298118364	8.3343774869006	3.99144159058364	0.000124186404025667	0.00473564154017876	0.822843604986284
SYAP1	0.972375564072546	9.37279821711328	3.98946641495607	0.000125083051699463	0.00476189720945711	0.816154406522307
ATP8B4	0.963939393504199	4.6988316501971	3.98874270742114	0.000125413132290067	0.00476653233687166	0.813704071520983
HLTF	-0.699915964778743	9.39601766927289	-3.98660407594432	0.000126393430634194	0.00479582370300224	0.806464950466544
USP21	-0.775172683019927	6.9582326292846	-3.98468402620394	0.000127279775888471	0.00482145906014607	0.799968101739532
PTPRE	1.11053846077423	6.8340817672313	3.98059987954738	0.000129184935992535	0.00488553939753586	0.786156144461512
MRPL18	-0.592837664880319	9.17748025813556	-3.97894801065993	0.000129963214181137	0.00490686194796109	0.780572684650583
RP11-635N19.1	-0.634211934420341	6.2416843672197	-3.97633246204403	0.000131204707400871	0.00493967718501457	0.771735330968362
QKI	0.815367948844148	5.59425962925481	3.97620782639581	0.000131264148972415	0.00493967718501457	0.771314319890215
A2M-AS1	-1.15517998766331	8.69455276775077	-3.97066605971934	0.000133933324006617	0.00502404759449548	0.752604245203901
LOC145474	0.858900050023151	7.90276905338674	3.97064138271013	0.000133945324853245	0.00502404759449548	0.752520973091044
YPEL5	0.830638633202685	11.020634846502	3.96983919413015	0.000134336003084405	0.00503045458358624	0.749814206564144
ATPAF1	-1.02206097917748	7.6052885394458	-3.96901350394573	0.000134739264553525	0.00503731106696837	0.747028553837987
NR4A1	0.514650338071153	6.72399058391215	3.96834847860773	0.000135064899551124	0.00504124780053788	0.744785245409831
RBM47	1.06705901630936	7.12361892660529	3.96767107320536	0.000135397369957836	0.00504542642448745	0.74250045560072
ZFAND4	-0.880138426372231	7.34201005353693	-3.9643109001049	0.000137058140289869	0.00509900853631254	0.731171258124208
PCMT1	-1.00964176818947	10.658940850872	-3.95652311241814	0.000140982453209882	0.00521997786760608	0.704940621365193
SGMS2	1.07468019860831	3.25025484495532	3.95650019680485	0.000140994157437961	0.00521997786760608	0.704863492764279
CCDC65	-1.08087805954593	8.29099155876244	-3.95443639101058	0.00014205206968537	0.00525064839160139	0.697918534014949
KLHL15	0.931397426794444	8.30529531382596	3.95383870158083	0.000142359860658659	0.00525353808366149	0.695907727189017
FAM171A1	-0.965279117198437	8.33967148219386	-3.95108685477723	0.000143785214624018	0.00529759373687205	0.686652534884463
TMEM60	-1.12820354956384	7.72186021144603	-3.95032280578079	0.000144183375973091	0.00530372289753107	0.684083665054235
CHD2	0.867729676569835	8.42082534723775	3.94970583211321	0.000144505662054218	0.00530704582311477	0.68200955223367
PFKFB3	1.13603847856012	11.537847600043	3.94845090991027	0.000145163316027171	0.00531541366924867	0.677791540506774
MORN4	-0.738318398543095	6.38066121353937	-3.94815016232918	0.00014532134995885	0.00531541366924867	0.676780820260445
AQP1	0.548768149920332	4.85340451770719	3.94782638281707	0.000145491670238706	0.00531541366924867	0.675692759301855
FHDC1	0.780038520826463	4.77239741078248	3.94738425755532	0.000145724552937389	0.00531541366924867	0.67420710221496
RRP1B	0.620399640009984	6.77539261873691	3.94706091243429	0.00014589509546714	0.00531541366924867	0.673120654177313
RBM7	0.878688087933721	7.77438968291821	3.94382652913752	0.000147611539519662	0.00536939908459437	0.662256602273374
MS4A7	1.30194703298037	5.40038163973457	3.94092239384092	0.000149169149644418	0.00541744467280044	0.652507347264554
PTPN12	1.03560559047184	8.82823810821581	3.93737731904034	0.000151091809783392	0.0054742870868295	0.640613525054849
UBASH3A	-0.830914733922935	7.93625195048137	-3.93450423793215	0.000152667360259972	0.00551821359043943	0.630979976647737
CCL14	1.0558727048126	5.27065215643382	3.93359713696039	0.000153168050527561	0.00552757885815551	0.627939496831324
LRRC25	0.606489010343114	5.06172196631916	3.93255460978195	0.000153745428811037	0.0055396778129079	0.624445717404842
KDM5D	2.39401147964887	8.0947931041453	3.92799428343913	0.00015629557918165	0.00560722784001937	0.609170811848627
RPS4Y1	2.45995498920857	9.73528635568186	3.92788817839713	0.000156355391692848	0.00560722784001937	0.608815564651692
CTDSPL	0.578991623800031	5.115901351192	3.92432937644791	0.000158374234875714	0.00567073942716172	0.596904497406494
METTL21B	-0.963267522568113	7.02440804701659	-3.9187634102779	0.000161581695716426	0.00577654562186222	0.578291385266228
NAPG	0.80322298024481	7.8672150586971	3.91829664722559	0.000161853474589704	0.00577723478722688	0.576731362382482
ARHGAP26	0.997873347737801	8.98548585014729	3.91776237467819	0.000162165097459844	0.00577934179109224	0.574945874750084
RUVBL1	-0.638987484926406	7.93591921572976	-3.91564040852766	0.000163408432541234	0.00580679746992126	0.567856223060405
LINC00892	-0.927382186554892	5.25229203466235	-3.91558150509179	0.000163443075639392	0.00580679746992126	0.56765946218648
NIPSNAP1	-0.662099633467124	6.62288794569378	-3.91507568590028	0.000163740853747951	0.005808357726749	0.565969914177287
SNCA	0.970158574212951	5.78840109564985	3.91025253674322	0.000166606399982554	0.00590085825325205	0.549867541905273
HOXB-AS1	-1.02584626526255	6.8206622508293	-3.90166461044225	0.000171827584212492	0.00607637577555151	0.521232181054369
GEMIN5	-1.06691166075208	6.2639013084919	-3.89827561386774	0.000173930654183049	0.0061412551970805	0.509944682418591
ATIC	-0.610017122847317	9.70398023178845	-3.89574528591	0.000175516863135567	0.00618771314105051	0.501521778400744
DHFRL1	-0.803753380380955	5.41555016403931	-3.89376889281098	0.000176765414046682	0.0062221425744432	0.494945589750913
PQLC1	0.524273486944941	7.40259783582805	3.89231771444293	0.000177687560957601	0.00624499446192	0.490118542006192
NRBF2	0.741676787649005	7.66289562322855	3.88784653075688	0.000180557706237054	0.00632784879722092	0.475254363204645
SDAD1	-0.67892049426418	9.57052701411001	-3.8877840397545	0.000180598132193412	0.00632784879722092	0.47504670448652
WTAP	0.934487810899839	5.20243921276402	3.87900011146608	0.000186367253218557	0.00652000421045961	0.445881941824654
C9orf85	-0.818750183449983	5.92829495651866	-3.87754608209893	0.000187339031462713	0.00654399548071278	0.441058889036731
SLC3A1	-0.937941104630804	6.3860005799326	-3.87555487402789	0.000188677668524179	0.00658070892657501	0.434456157483757
LOC283357	-1.19850393331779	8.1093981923165	-3.87246996965572	0.000190769599158912	0.00664354403159195	0.424231717516118
RNPEP	0.575357577462429	7.55810130751713	3.86570421565696	0.000195435301252032	0.00679568342347491	0.401828652016754
DBP	-0.718753222621262	6.52646018651343	-3.86259526756295	0.000197615549985218	0.00686106795699815	0.391543839995893
LINC01272	0.654515022188482	4.85572692297298	3.8566969217946	0.0002018158419609	0.0069962825213112	0.372048094779593
ZNF792	-1.19164499954332	6.24823352518555	-3.85589640401182	0.000202392418212364	0.00700550999781435	0.369403844435172
AC009120.6	0.546127205599081	10.3459549149979	3.85547801523164	0.000202694388922775	0.00700550999781435	0.368021994190738
ABHD2	0.514671596311609	5.15254787609097	3.85496014327311	0.000203068756094247	0.00700786295540931	0.366311725117433
GPCPD1	0.775359114630838	8.98527395247232	3.85453648908706	0.000203375503727531	0.00700787880314145	0.364912735732872
MEST	-1.03475908261211	5.27505659606998	-3.84595734414184	0.000209683108956233	0.00721436019987762	0.336607138859265
GZMK	-1.10392946693216	10.5831411206228	-3.84472464553451	0.000210604596347357	0.00723518493157287	0.332543863452836
LUC7L	-0.754736509517297	9.26232231955008	-3.84147934717511	0.000213049065297071	0.00730818982608244	0.321851172192803
VSIG4	0.67593081356613	4.53601696391617	3.83989617021134	0.000214251356741186	0.00733842970394959	0.316637303546329
WDR92	-0.826934668642208	7.12505107389719	-3.83640110223962	0.0002169285007304	0.0074144323508973	0.305132643147238
GJB6	1.00299087938316	5.41600023371449	3.83615470943935	0.000217118429855821	0.0074144323508973	0.304321888329989
FBXO33	0.517665576013941	10.2339291522491	3.83472177812762	0.000218226132592164	0.00742601267085821	0.299607595679761
ZNF385A	0.919422039662109	5.84995073644633	3.83445722416442	0.000218431229348233	0.00742601267085821	0.298737365187462
TNFSF13	0.889152885556644	6.75986379949181	3.83155509567291	0.000220693208639988	0.00749178132593906	0.289193948892954
GJA1	1.49664640678294	7.69509371920768	3.82926976354706	0.000222490130451459	0.00754159138478428	0.281682584250839
CFH	-0.964580463661534	6.20898872229863	-3.82877685118252	0.000222879522892785	0.00754361462098657	0.280062929166863
CYP2E1	-0.926195121040783	5.82740757524586	-3.82587854184993	0.000225182301322007	0.00759907235139752	0.270542533106298
ZNF557	-0.789367461971342	6.13500799581385	-3.81862241462531	0.000231047273169552	0.0077820764787962	0.246730980401834
MRPS28	-0.759592612592425	7.53811735980817	-3.8183314149262	0.000231285489754433	0.0077820764787962	0.24577674144246
LOC101927974	-0.685240021554665	5.94963503923369	-3.81775022046205	0.000231761964219151	0.00778665747626164	0.243871064587802
GAS7	0.846628773316236	6.76994872176804	3.81259221096822	0.000236031754204505	0.00791848465718339	0.226967920313281
MAP1LC3B	0.743918496578704	9.55782514873576	3.81157888177441	0.000236879342198718	0.00792293234292564	0.223649167178767
GEMIN6	-0.832750116665632	7.90734189592498	-3.81142430914307	0.000237008887227242	0.00792293234292564	0.223142984166874
UBE2A	0.769670637075333	8.99895911633095	3.81119263587077	0.000237203175476576	0.00792293234292564	0.222384346243686
CLEC1A	1.02396978295483	3.38205663457111	3.80816681594448	0.000239754684329045	0.00799648276595999	0.212479134945213
PLEKHG4	-0.569817416013061	6.08872080350705	-3.80743499059286	0.000240375705140266	0.00800552566755356	0.210084336966821
BC047364	-0.880931413112619	5.89421821599645	-3.80698545039759	0.000240757940085974	0.00800660126332426	0.20861344805721
SACS	-0.74165179064061	10.3888795628587	-3.80503787638226	0.000242420616662844	0.00805019406276615	0.202242506267911
BCCIP	-0.745836033597142	7.79623143204159	-3.8043297003437	0.000243027903857415	0.0080586644061705	0.199926508210536
BTLA	-1.00431499891893	7.89914129368148	-3.80322375380823	0.000243979191564439	0.00807850058320458	0.196310294653652
FLJ32255	-0.943259908874283	8.19049359204748	-3.80044696506718	0.000246383312518533	0.00814631530408097	0.187234225032203
CASP10	-0.641664362835165	8.28145393298263	-3.7984410322901	0.000248134042326804	0.00818635983142186	0.180680805328509
AGBL2	-0.527253259724855	4.28930992631344	-3.79824012486346	0.000248310040341205	0.00818635983142186	0.180024578937838
LOC221272	-0.639278048314033	5.6319887246991	-3.79696953021566	0.000249425855612825	0.0082038516799588	0.175875018650904
REPS2	0.656884136341759	6.75633400450962	3.79681972522165	0.000249557725928817	0.0082038516799588	0.175385847468689
ATG7	1.1620880407749	7.41345910688396	3.79260609649602	0.000253294195144629	0.0083147362767706	0.161632611306052
TMOD4	-0.65336127108858	6.17781373211585	-3.78858280952506	0.000256911514825041	0.00840934972703424	0.148511270732032
LOC102724927	-0.856541953574088	4.5770381791768	-3.78693615110598	0.000258406148749272	0.00844618954769048	0.143143938774348
NME8	1.00640225034723	5.34940213857158	3.7846205982289	0.000260521925510406	0.00850319779697302	0.135599270234417
COPA	0.66028035946313	6.3946382428801	3.78171515446656	0.000263200019450124	0.00857837100430035	0.126137456336963
USF2	0.531741398587068	9.50440384074749	3.78039070709622	0.000264429501009216	0.00860618347523593	0.121826085697699
FNIP1	1.00527488634553	7.16054201151038	3.77797865150799	0.000266682654987161	0.00866718628708272	0.11397720560044
ACPP	0.854717257429713	4.08354898095435	3.77080663733618	0.000273490566248976	0.00887583568195257	0.0906614325803741
ZNF740	-0.747450999700708	6.0228151310722	-3.76681457685611	0.000277351236519617	0.00898838001638647	0.077697844103116
SYTL3	0.985324376322903	7.3030980695836	3.76355864041875	0.000280538325047594	0.00907880746405791	0.0671323106129371
LRRK2	1.36445628553413	8.69709999622414	3.75963287972777	0.000284427385922183	0.00919166467499935	0.0544022901201791
PKI55	-0.998864304148891	6.51749088377594	-3.75827090925304	0.00028578855987136	0.00922262658653981	0.0499881687671433
NPL	1.0741148107692	6.23601162358656	3.7538979077608	0.000290200989970605	0.00934707150397973	0.0358234538863176
ZNF785	-0.7536387841847	6.72967575392995	-3.75364133112237	0.00029046188108958	0.00934707150397973	0.0349927530718768
BMPR1A	-0.83227741824954	8.02610513286839	-3.75302728827519	0.000291087154952556	0.00935403666476752	0.0330048809790897
RAMP2	0.556805369726368	4.70305043106525	3.75186244852465	0.000292276817298988	0.00937909337980483	0.0292345562438525
NINJ1	0.807357370730735	7.71539043624186	3.75142022325344	0.000292729675499792	0.00938046915327063	0.0278034022135651
ZNF419	-0.942169183544803	6.89277260413545	-3.74971598997117	0.000294481130980649	0.00942339619138076	0.0222892511801351
PID1	1.20252472256152	4.89827912536849	3.74726851410496	0.000297013854714073	0.00948208741107442	0.014373582027015
CWC25	0.624708460121692	7.47373678446847	3.74714320364151	0.00029714408539075	0.00948208741107442	0.0139684051181321
MOP-1	1.04823552585658	4.77625401760936	3.74551899594288	0.000298836984135707	0.00952282757245817	0.0087176374090161
BCL2L13	-0.913173157747803	6.62745261770122	-3.74107173290679	0.000303519364271736	0.00965858561131755	-0.00565080542695995
NFX1	-0.769367290386447	8.24783756166055	-3.74032916388462	0.000304307951906382	0.00967023047169169	-0.00804868576562257
MYL12A	0.73071037562544	6.74505703477652	3.73777639472181	0.000307033798194675	0.00972982451896698	-0.0162892784158046
PDE9A	-0.635911148692668	5.4870279729171	-3.737114930129	0.000307743885281739	0.00973883830601133	-0.0184238620620656
SPINK2	-0.633120379327185	5.45345976884272	-3.73505957119735	0.000309960298249091	0.00979543041980552	-0.0250548090916078
CLLU1	-0.90824158923504	6.0964199508779	-3.73361592228973	0.00031152612675916	0.00983133486930977	-0.0297106326340213
ZNF652	-0.82374035404538	7.94688994292526	-3.73285475041663	0.00031235474124824	0.00984390699691422	-0.0321648962877132
FES	0.557703839795272	5.67659869287346	3.72835414593791	0.000317297066584956	0.00997243258291524	-0.0466686018502909
AX746755	-1.00502081953173	7.45789843170518	-3.72834727072606	0.000317304673092758	0.00997243258291524	-0.0466907479220344
ADIRF	0.685976463302689	6.30131797259015	3.72763460102397	0.000318094087591788	0.00998352911399192	-0.048986195420742
LOC101927151	-0.864457880190074	8.1683921402931	-3.72574255074899	0.000320198946437145	0.0100296130439776	-0.0550787228228167
GK3P	0.762872968804042	5.86135810570243	3.72550756231039	0.000320461286868036	0.0100296130439776	-0.0558352385757619
ARRB2	0.789374415262564	8.84228909456889	3.72509356130769	0.0003209239731521	0.0100296130439776	-0.0571679753606231
ANKRD17	-0.663813093466604	7.83494586444871	-3.72474337331539	0.00032131583746659	0.0100296130439776	-0.0582952005683222
UBE2T	-0.689133578559797	6.83473838304135	-3.72352725644672	0.000322680218393751	0.0100489783354705	-0.0622091568563494
LOC101929855	-0.690985468891197	6.73758490771052	-3.72340770211681	0.000322814644955017	0.0100489783354705	-0.0625938791000928
NRIP1	-0.906292495106275	8.68703727904805	-3.72246977479349	0.000323871094770571	0.0100640112919599	-0.0656117781640067
RP11-248J18.3	0.707465886907796	7.76801636458294	3.72219847735282	0.000324177286808324	0.0100640112919599	-0.066484604970503
DBF4	0.694753510853859	8.58596888169947	3.71863740363091	0.000328221963626937	0.0101757703628514	-0.0779369603166753
LOC554206	-0.655179613261028	4.14294249472873	-3.71381979830148	0.000333770132295981	0.0103337762204764	-0.0934171455300312
CREBRF	0.714592180136544	7.94271277980831	3.71309606117674	0.000334611274531244	0.0103458188665876	-0.0957413881518727
AVPI1	0.705766069868794	6.15304706048992	3.71264990110276	0.000335130813367197	0.0103478987987064	-0.0971740367904754
ABHD13	0.874663546519789	7.73660020151583	3.71050118129114	0.000337643671768253	0.0104114382884874	-0.104071894409227
LOC101928371	0.669814061409377	6.38374167677323	3.70998598400232	0.000338248831560211	0.0104160609234154	-0.105725341681859
THYN1	-1.0529856412799	8.08967876231076	-3.70958667086759	0.000338718579979576	0.0104165068681891	-0.107006757172207
CHMP4A	-0.553099268013751	10.2228023108587	-3.70855168586306	0.000339939011797535	0.0104400061609767	-0.110327590207361
IGFBP3	0.785848347836454	7.46635393848464	3.70739344788409	0.000341309730372691	0.0104680517840847	-0.114043060694147
DDX52	0.750223118870955	4.50024982342264	3.69590179626151	0.000355196815023902	0.0108793883905581	-0.150859195472378
PLK3	0.539125777009537	7.1402073670169	3.69470078629756	0.000356678732575169	0.010908392367277	-0.154701916708405
MARC1	0.857532111974381	5.79023653878458	3.694172997451	0.000357331821425644	0.010908392367277	-0.156390317705648
SLA	0.602620847453304	9.46505163391419	3.69397747453156	0.000357574050500776	0.010908392367277	-0.157015750848108
ZFP82	-0.872535306261796	6.28318906559022	-3.69324004061905	0.000358489044078283	0.0109217434467525	-0.159374407996352
RILPL2	0.931282884395475	8.67173120437881	3.69086540292491	0.00036145056756016	0.0109827210966487	-0.166967183366357
SULF1	0.62912770387138	4.76300630156034	3.68968824155012	0.000362927253291779	0.0110129649274747	-0.170729722321257
BTD	-0.599701043287943	6.41412240514511	-3.68891884304487	0.000363895513744946	0.011027720999317	-0.173188445245811
ASH2L	-0.638037343210943	10.2973218056365	-3.6858607228087	0.000367768333124576	0.0111303432035586	-0.182957265548021
UTY	0.706779127842704	7.71350402758436	3.68421768324471	0.000369865202704608	0.0111790169588923	-0.188203235053399
PTS	0.61704271217846	8.86633626842534	3.6828290271693	0.000371646263275107	0.011218029688304	-0.19263561532583
PIGA	0.859901446116383	7.88117208481681	3.68064946690177	0.000374458135855077	0.0112880133707038	-0.199589887597602
PPP1R21	-0.664581490656282	9.04227257977319	-3.6799724892752	0.000375335610968273	0.011299577340729	-0.201749268958973
CD68	0.852249622011719	5.91940302103161	3.67920011713284	0.000376339115094163	0.011314900070111	-0.204212565924235
SIRPB2	0.91764455306106	6.51759913379565	3.67476590698542	0.000382149681785734	0.011474520628947	-0.218346831715152
HPCAL4	-0.782370159375477	5.0195047318227	-3.67305052737264	0.000384420248567374	0.0115275691837766	-0.223811219393293
MRPS5	-0.7226471907698	9.75461398071665	-3.67017432218639	0.000388256080109475	0.011627354859823	-0.232969100606685
PELI2	1.0329398842309	8.62332025060691	3.66898813602018	0.000389848576156384	0.0116597848659583	-0.236744348508779
FXYD6	0.647280056039508	5.56091458100046	3.66712659821183	0.000392360248135524	0.0117195854795572	-0.242667153578581
ZFAND5	0.567758525780237	10.7812589983224	3.66523961775955	0.000394921902738554	0.0117807211664382	-0.24866857751572
METTL2A	-0.691093029972855	7.97464086539177	-3.66408750587158	0.000396493730440004	0.0118122090526918	-0.252331643273306
SERTAD3	0.573562944446993	5.90366613302357	3.65872604726763	0.000403886718423069	0.0120168115962546	-0.269366535445799
USP9Y	1.3600477883092	4.78785602575231	3.65630599663965	0.000407266391712982	0.0121016299251857	-0.277049513847925
LOC643072	0.744517652713145	5.8942461870891	3.65514857603927	0.000408892223846108	0.0121152302526401	-0.280722630110824
HOTS	0.915178758258713	7.19933357062286	3.65512074607215	0.0004089313923173	0.0121152302526401	-0.280810938621912
P2RX1	0.789112598680154	5.85538704185021	3.65485000077731	0.000409312630475996	0.0121152302526401	-0.281670025890334
TREML4	1.23761556931436	7.35939582168317	3.64981223515941	0.000416468086148471	0.0123110979471279	-0.297646246950903
CCDC25	-0.692931670764878	9.42650667254695	-3.64856232410987	0.000418261680391896	0.0123481641901504	-0.301607479367579
TNFRSF10C	0.653089618021292	5.94849463963328	3.64741795878213	0.000419910235584069	0.0123808584924787	-0.305233308375159
MNDA	1.18827069329813	8.12149212470849	3.64395051646155	0.00042494305370296	0.0124837169217735	-0.316214324934994
TCF7	-0.729585833077674	7.25470997591305	-3.64359185017468	0.000425466889129552	0.0124837169217735	-0.317349727978071
NECAP1	0.740408740205751	8.49852511955192	3.64322443150138	0.000426004141869502	0.0124837169217735	-0.318512749418325
ETF1	0.72336491685904	9.75715020621752	3.64307941669308	0.000426216364574373	0.0124837169217735	-0.318971752452021
ZNF284	-0.713050166921608	8.66555039602653	-3.6427679692223	0.000426672492693483	0.0124837169217735	-0.319957503528864
LOC100130357	1.10018600976264	6.61504723834517	3.63756760125108	0.000434357323304009	0.0126923314906714	-0.336407498608542
LINC-PINT	0.791986955113487	10.5529781542952	3.636367253723	0.000436149666018815	0.0127284494368756	-0.340201934180963
SMAP2	0.650521267424297	10.9937748078805	3.63544232577757	0.000437535532696863	0.0127526280103239	-0.343125084796668
PTGDR	-0.849604509523367	6.81927703666396	-3.63393882859731	0.000439797204139254	0.0127966238187369	-0.347875539103184
ZFC3H1	0.873051784510208	8.62754452413666	3.63369595469955	0.000440163590268617	0.0127966238187369	-0.348642783423204
SDCCAG3	-0.519258841535478	7.23509987359399	-3.63301708996102	0.00044118922210795	0.0128101642155202	-0.350787125255224
TCRVA15	-0.935433358718395	7.10147435701249	-3.63088817995432	0.00044442028836433	0.0128813445681264	-0.357509765270283
TRMT10B	-0.590983371584292	4.83385861250464	-3.63066080110218	0.000444766704930937	0.0128813445681264	-0.358227600837066
ZNF2	-0.977387958466619	5.65004462347073	-3.62941800656338	0.000446664652545608	0.0129199585970209	-0.362150499065836
TCTEX1D2	-0.557460908346883	7.19024464271113	-3.62821245007118	0.000448513058832982	0.01293597261558	-0.365954874067604
SMARCAL1	-0.656742696680146	7.88953327570084	-3.62379085010239	0.000455354624302128	0.0130915988112241	-0.379899846505872
DIRC2	0.837921928964334	7.27694796262523	3.62372358112185	0.000455459469131746	0.0130915988112241	-0.380111900969845
RP11-158G18.1	-0.857577235022983	9.94375943831696	-3.62128111821875	0.000459281789539858	0.0131849025654604	-0.387809326163506
AL832909	0.721066949273477	7.85778338896543	3.61966143422817	0.000461833233261037	0.0132241464535764	-0.392911572456366
RP3-525N10.2	0.82041106150447	5.27626143397093	3.61952026045987	0.000462056255102029	0.0132241464535764	-0.393356208125336
RTP4	-0.78527723838885	6.2449053560891	-3.61898816406158	0.000462897760882294	0.0132241464535764	-0.395031959921218
RP11-190A12.8	-0.804220970628006	5.2202027573599	-3.61894838993656	0.000462960721560956	0.0132241464535764	-0.395157214538569
CTGF	0.774326481224652	5.60215941607604	3.61599390833163	0.000467660270746281	0.0133417294197941	-0.40445836827799
SSFA2	0.683235280332212	9.44158439970289	3.61342553512401	0.000471782316352961	0.0134290899127558	-0.412539267457301
SLMAP	0.589819019941118	7.14020062332861	3.6133547905385	0.000471896341339847	0.0134290899127558	-0.412761789634112
DSTNP1	-0.818247060088419	8.6882867479109	-3.61298479395387	0.000472493121015254	0.0134293697004087	-0.413925533797751
TUBB2A	1.3218119059991	7.03965045752381	3.61009451383131	0.000477179597097452	0.0135457434014761	-0.423013141312591
CAMTA1	-1.12374671593893	9.01447917080141	-3.60962223750865	0.000477949544184422	0.0135507875724158	-0.424497540872652
ZNF607	-0.761819479355005	5.00691231360753	-3.60876772285911	0.000479345639761097	0.0135735497991756	-0.427182965518285
LOC101928916	0.878885662374194	6.26613591401284	3.60818591974587	0.000480298390171091	0.0135804577997594	-0.429011079384629
BGN	0.546465248881346	6.17780776231265	3.60731191707868	0.000481733010506517	0.0135804577997594	-0.431756903934931
ORM1	0.88051435154522	6.34993375250009	3.60725455527992	0.000481827307965882	0.0135804577997594	-0.431937097716941
RNF144B	1.15078535079921	9.34109033498878	3.60717154532681	0.000481963799536915	0.0135804577997594	-0.432197857570229
DUSP4	0.911594386980811	8.56938990284998	3.60455459031102	0.000486285614199527	0.01368538112286	-0.440416160427745
CD97	0.61270263183265	7.02480874082023	3.59948842456316	0.000494756647897633	0.0138896099434329	-0.45631297488052
LOC100132891	-0.890215049325478	6.20987045704548	-3.59349044726247	0.000504966250899078	0.0141588576232487	-0.475111468380415
PIGH	0.767785143848755	8.20602027763205	3.59104359522231	0.000509188189513168	0.0142423297995859	-0.482773324542251
EIF4G3	0.931125490068004	5.8136654048579	3.58921659549616	0.000512362349842147	0.014313614852733	-0.48849161392025
PDCD10	-0.53108426840352	10.2800749560799	-3.58616899565338	0.000517698820474695	0.0144450597712939	-0.498025255053501
DOCK5	0.921658016951863	4.35203595044726	3.58473962848161	0.000520219770126001	0.0144922878817406	-0.502494520743378
ARMC1	-0.948124189771586	8.26191771860604	-3.58439162099051	0.000520835299841797	0.0144922878817406	-0.503582443687144
CD177	0.89211828694883	4.14019114727266	3.58413386187628	0.000521291648893031	0.0144922878817406	-0.504388184453492
ST6GAL1	-0.695597586932699	10.4355055387473	-3.57648449555083	0.000535007846599427	0.0148555576822754	-0.528279375684907
RIC8B	-0.633966191522768	6.92584259399011	-3.57582576325502	0.000536204853622463	0.0148624342010968	-0.530334949397008
SNUPN	-0.729976919685414	8.33428370947773	-3.57537105121638	0.000537032604541625	0.0148624342010968	-0.531753707843493
C1orf216	-0.700012458320452	7.06960419041806	-3.57527684715485	0.000537204243195238	0.0148624342010968	-0.532047618917819
LOC100289090	-0.848668730001759	7.78475249746678	-3.57301792406828	0.000541335539561965	0.0149448444037304	-0.539093537493905
ZNF189	-1.07186660100225	6.8945296262637	-3.57293414572856	0.000541489336131666	0.0149448444037304	-0.53935478864953
B3GNT5	0.623474569465627	5.59488340665271	3.57147804506846	0.000544168988323635	0.0150007065696925	-0.543894682772696
TOMM40L	0.814720830610187	7.40005545024861	3.56856275954532	0.000549571687143606	0.0151132213964492	-0.552979799008376
ZNF443	-0.608855029634971	6.67658216753489	-3.56750635925444	0.000551541926847618	0.015124518259683	-0.556270523724926
AFAP1L2	-0.738969504195635	6.24845284183982	-3.56692833715245	0.000552622791219934	0.015124518259683	-0.558070765151039
DIS3L	-0.702413360753196	8.08296813828727	-3.56692628684799	0.000552626628719186	0.015124518259683	-0.558077150393933
AOC3	0.738706227521024	3.80663662968029	3.56527038067215	0.000555734181882318	0.0151732674003191	-0.563233197921623
CSNK1D	0.928745128430575	7.89900626591516	3.56243705644988	0.00056108967390226	0.0153012297245336	-0.572051123904843
IGSF6	0.930451884020611	7.33151848922099	3.56087765503413	0.000564057994966328	0.0153638653867019	-0.576902014008386
ABHD5	0.856058668748179	6.6072999418391	3.55893799718535	0.000567770845007096	0.0154466075312275	-0.582933493795504
EDRF1	0.534237345250007	7.66187028863344	3.55211694966303	0.000581011773762258	0.0157693349747099	-0.604123775297198
NHLRC2	-0.734262441823951	8.85543172216868	-3.55074054846986	0.000583718762501638	0.0158240346990965	-0.608395896054265
ECRP	0.563638349989747	5.89444787196563	3.5500883558975	0.000585005595677644	0.0158366746209125	-0.610419746436418
NUDT9	-0.598709644719822	8.56190748314895	-3.54966838056328	0.000585835661870349	0.0158366746209125	-0.611722840069312
PDCD2L	-0.609601162265837	7.21946219051009	-3.54763585940785	0.000589868613052874	0.0159153229559549	-0.618027633412635
HCG8	-0.807172173669972	6.10417941759659	-3.54690284358178	0.00059132949498783	0.0159160881915519	-0.62030073159833
CDC25B	-0.666631744234344	10.6030847307882	-3.54669559203237	0.000591743161393943	0.0159160881915519	-0.620943357303985
ICAM4	0.6578196686545	6.43864205487497	3.54657505496743	0.000591983874607111	0.0159160881915519	-0.621317093698729
FZD7	-0.811230509863202	4.29369334896115	-3.54489953017479	0.000595339500410388	0.0159875208560912	-0.626511196400163
IL17RA	0.528665210517492	6.65007627259516	3.54306158204692	0.000599041075983659	0.0160315756100074	-0.632206624180869
ARG1	1.03972345381198	5.73506196867284	3.54304130065933	0.000599082043118719	0.0160315756100074	-0.632269459325158
DUSP7	-0.935516597050537	8.55536413196385	-3.54145929401625	0.000602285763299406	0.0160881246288264	-0.637169923469506
OMA1	-0.819601132202088	8.54732770033127	-3.5411194945997	0.000602975998476867	0.0160881246288264	-0.638222273722349
POLR3K	-0.673059323893325	7.47428405494389	-3.54071418975818	0.000603800271894314	0.0160881246288264	-0.639477390369631
LIN52	-0.846207239455847	6.52516446780399	-3.53944909558104	0.000606379959225248	0.016132527287295	-0.643394320381236
C14orf119	-0.888268681825544	8.89528822921743	-3.53816540090089	0.000609008211830432	0.0161836328532872	-0.647367732172871
ZNF232	-0.946114245074773	6.57976703982268	-3.53654892249685	0.000612333113207632	0.0162342776711363	-0.652369618784521
ABCC3	0.764071710953428	4.4119420483874	3.53366628441948	0.000618304930430406	0.0163454151571274	-0.661285000742101
ARID5A	0.650547444232821	7.11200761790605	3.53349175766869	0.000618668248517145	0.0163454151571274	-0.661824593669573
IFIH1	0.875417399712624	6.39448710536571	3.52713447458953	0.000632040645051171	0.0166496484248291	-0.681465628474295
TSPYL2	0.634461475322674	9.55115501366872	3.52698117357711	0.000632366454596875	0.0166496484248291	-0.681938918172794
AV4S1	-0.782095122842815	5.89412668482732	-3.52263068389371	0.00064167888048562	0.0168754169948402	-0.695363627385516
PTCH1	-0.928240889442782	4.64203211170968	-3.52096244285051	0.000645284041747218	0.0169367092616559	-0.700508060857832
LOC286161	-0.53863623742532	7.48680242426735	-3.52086741879489	0.000645489968363811	0.0169367092616559	-0.700801034043077
DAPK1	1.26666307401435	7.83901568217942	3.51737306722634	0.000653105795697262	0.0171169079101413	-0.711570369343348
SDE2	0.904377611835809	6.95486777152043	3.51129878469944	0.000666546687583029	0.0174491855971392	-0.730271079560896
EMC10	-0.767266238323209	7.51488160828003	-3.51035613072501	0.000668655796655217	0.0174843938599673	-0.733170946856747
ATXN10	-0.65952220241585	7.15764415773998	-3.50960856108224	0.000670332895785443	0.017508238191291	-0.735470249556919
CAMP	0.564149412715131	6.37634843309102	3.50871729069684	0.000672337559371624	0.017540573954872	-0.738211035277357
ZFYVE28	-0.696649478037352	6.4476421522382	-3.50764807993012	0.000674749912172239	0.0175749788352125	-0.74149829883977
ANXA2R	-0.715631014426464	9.75095077327965	-3.50730548707606	0.00067552459569727	0.0175749788352125	-0.742551427654073
TRAF3IP3	-0.680206500540093	10.3147309056987	-3.50677365264886	0.000676728861618106	0.0175749788352125	-0.744186125574331
CREBL2	-0.606490099236383	7.68762579916832	-3.50477769053414	0.000681266529764834	0.0176727644002488	-0.750319387511894
FANCF	-1.00993341902135	8.12667399520651	-3.50398813878462	0.000683069425235872	0.0176966392446846	-0.752744799290987
MSH2	-0.654828683495896	7.73026499578369	-3.50361071660895	0.000683932835719048	0.0176966392446846	-0.753904046320378
AK024119	-0.529774352371413	5.45834944132211	-3.50279632212985	0.000685799394932284	0.017709264348565	-0.756405116512396
SLC8A1	0.914974309776804	3.08834561954676	3.50218842521403	0.000687195800730922	0.017709264348565	-0.758271721145599
LOC100507535	-0.60384608091884	9.21937257404563	-3.50200610453432	0.00068761513379379	0.017709264348565	-0.758831504750672
SDC2	0.754841662662856	5.00553926717259	3.50179906656285	0.000688091608648351	0.017709264348565	-0.759467150935041
RAB1A	0.786887002834565	8.16855986526095	3.50055045470663	0.0006909717583579	0.0177634087991334	-0.763300007644423
ZHX2	-0.863376923000582	8.00531799667406	-3.49912593141777	0.000694271564128216	0.0178282080665023	-0.767671558231003
SEC62	-1.12619852125884	7.12291214287594	-3.49753324784127	0.00069797849581032	0.0178899325641656	-0.772557514390378
VASP	0.52319712941713	6.33269484453925	3.4974215950477	0.000698239063802444	0.0178899325641656	-0.772899972305794
FAM86A	-0.600500821825384	6.54283194658076	-3.49531186717953	0.000703179884670804	0.0179963710976152	-0.779369261135404
RP11-5C23.2	-0.580073877766892	6.43550092649921	-3.493973350967	0.000706331660412607	0.0180568361902128	-0.783472121630694
MCAM	0.606044675224657	6.54002025942128	3.49335773392172	0.0007077857085207	0.0180581617168293	-0.785358718299792
TMEM2	0.78248485314206	9.13780655521653	3.49328316720273	0.000707962021852969	0.0180581617168293	-0.785587215040115
TIMM9	-0.508690883143874	10.1776370966892	-3.49229113670772	0.000710311626098143	0.0180979176003625	-0.788626758024876
ZNF526	-0.525321611112449	5.48402146525455	-3.4912564920716	0.000712769992774869	0.0181403530975406	-0.791796151755563
LOC101927482	-0.772185964996456	5.08506807378875	-3.48967321313574	0.000716547477015851	0.0182162291934696	-0.796644741044311
SCARNA17	-0.913848951635222	10.1379904555625	-3.48889561661278	0.000718409618160714	0.018243298627655	-0.799025402643658
SNAI3-AS1	-0.837695359464337	6.56083443088264	-3.48674850613294	0.000723575107095107	0.0183337745850898	-0.805596769065569
AK000798	-0.695963246957562	5.08371285465941	-3.48641294159638	0.000724385560297202	0.0183340062163717	-0.806623500108522
LOC729683	-0.558469181731727	6.26381675658681	-3.48328213742925	0.000731988403325439	0.0184855349537374	-0.816199143277858
TBC1D8	0.847443902479607	5.80982121728982	3.4818957769632	0.00073537901174352	0.0185506855443128	-0.82043721550676
GBP4	-0.789411656199091	9.01718706828883	-3.48073160789165	0.000738237637498985	0.0185818230428787	-0.823995035793029
TXLNGY	1.57001751576094	7.31279965948492	3.47943245043272	0.000741440092214273	0.018621459176578	-0.827964297041929
SLC22A4	1.1006111747737	5.33870825757475	3.47861682028408	0.000743457325605187	0.0186516486950073	-0.830455665972137
PRKY	0.99124936406781	6.04259450747849	3.47767492780431	0.000745793268614097	0.0186897590206906	-0.833332139406045
DFFB	-0.76069486470997	9.21194355009864	-3.47726880969702	0.000746802595506898	0.0186945770078751	-0.83457220772222
MRPL45P2	-0.815019711506475	8.07664435461065	-3.47654286145204	0.00074861000529334	0.0187186209921446	-0.836788584848831
IKBIP	-0.934438006645822	5.42538834565111	-3.47589990440753	0.000750214231418326	0.0187186209921446	-0.838751281234651
LINC00094	-1.01422660893689	8.07383725846473	-3.47589861234514	0.000750217458470132	0.0187186209921446	-0.838755225110067
HSPC081	0.597609054159191	4.96730976364888	3.47378885538208	0.000755504266570093	0.0188299974064529	-0.845193492404874
DAXX	-0.692392200506815	7.91151578005859	-3.4724934230987	0.000758767845175739	0.0188907598450717	-0.849145200447982
MRPS17	-0.6439251391917	7.0965516687889	-3.4707015197979	0.000763304081531772	0.0189830406363554	-0.854609489844975
GTF2H1	-0.746387136562092	9.13812439566572	-3.46915667480408	0.000767235382680157	0.0190600928943778	-0.85931862016716
RAB11FIP1	0.780138946479932	10.1078640653266	3.46594548742782	0.000775468286273581	0.0192437249348585	-0.869101989383305
VCPKMT	0.747219340256306	9.07456317742689	3.46428470515956	0.000779758812406097	0.0193292325328835	-0.874159031568843
MAPRE1	0.661769538115799	8.0776571612408	3.46133471859521	0.000787435101767715	0.0194983929961529	-0.883136989432643
TBCCD1	-0.566859144096869	7.84712525061347	-3.46049329862221	0.000789637609205424	0.0195317929714812	-0.885696659885405
ARL5B	0.754137039184426	9.69695796340986	3.45951405756685	0.000792208183485462	0.0195742151599864	-0.888674979749119
SLPI	0.997855970946996	6.03930809608619	3.45428413960982	0.000806071043308632	0.0198738205505404	-0.904570364243499
PNPLA4	-0.683321511376878	6.45290669115444	-3.45228274455213	0.000811436291852742	0.0199845665851353	-0.910648251609652
SETX	-0.921475166675676	7.4620145680599	-3.4505888535768	0.000816003451148521	0.0200532037806098	-0.915790143746449
AX748417	-0.894184096842332	7.74359808449046	-3.45020922975538	0.000817030327695413	0.0200532037806098	-0.916942239564073
RTN1	1.01819451479257	4.28423831221677	3.4496514482583	0.000818541325250103	0.0200532037806098	-0.918634834173201
LYN	0.906499573678632	10.1211310700166	3.44962780407517	0.000818605434051116	0.0200532037806098	-0.918706577984805
RAE1	0.773825180281822	9.64090065965714	3.44794539450523	0.000823179271168108	0.0201436809885843	-0.923810541621117
MT2A	0.652665833532064	10.0312614329475	3.44078291604617	0.000842921918863948	0.0205953619378501	-0.945517633645839
ODC1	0.606099204223398	8.76220320671388	3.44059792606663	0.000843437680758985	0.0205953619378501	-0.946077807083511
TRIM5	-0.659684676839692	8.46095597478321	-3.43936763562002	0.000846875359359869	0.0206572582325733	-0.949802682625069
FAM86B1	-0.659043612450646	6.24312626325594	-3.43842699923798	0.000849512576691285	0.0206949794482247	-0.952649883955889
SAC3D1	-0.848201180683984	6.29473703999178	-3.437849574979	0.000851135299859241	0.0206949794482247	-0.95439737952673
CYP4F2	0.629680093330294	4.77784000823941	3.43721250057118	0.000852929040996114	0.0207165779808823	-0.95632513044362
CYBRD1	0.843367842474524	3.86675333274743	3.43514558899101	0.00085877314319002	0.0208364045770813	-0.962577553369975
TRAV20	-0.606205303149224	7.01785951652962	-3.43467980684177	0.00086009531406737	0.0208463779511244	-0.96398613954523
PDCD4	0.691080993319122	6.06178141178543	3.43228058425405	0.000866936153281467	0.0209899462297142	-0.971239322773155
SIAH1	0.671460993535438	8.26699239657452	3.43149585030077	0.00086918473212778	0.0210221423584393	-0.973610817271739
TFB1M	-0.716652362458746	8.09870593122933	-3.43069319333596	0.000871490343493063	0.0210453891874876	-0.976036034399894
PPP1R7	-0.636489095412673	5.48861995320366	-3.43052106339178	0.000871985531020027	0.0210453891874876	-0.976556064560826
LOC100131541	-0.920716212990687	9.0327118465648	-3.42934151714213	0.000875386006891519	0.0210829808817663	-0.980119096766779
FAM46C	0.845609712284112	10.4325948809181	3.42835569261206	0.000878237575123543	0.0211294171596495	-0.983096217804928
ITGAM	0.984085307193794	9.11803567325534	3.42657418611425	0.000883412887911534	0.0212074050415506	-0.988474533704017
GBP3	-0.888489515018787	8.63322404571592	-3.42649210230859	0.000883652033050894	0.0212074050415506	-0.988722289270918
KIR2DL5A	0.634834850270744	5.13599308037899	3.42628358454466	0.000884259808113605	0.0212074050415506	-0.989351642547665
SLC35F5	0.97677890148347	5.7818081139557	3.42561811781864	0.000886202101659572	0.0212317320271948	-0.991359968364148
SLC25A36	0.52479240572794	9.30042688055113	3.42493534034667	0.000888199090563985	0.0212573171465523	-0.993420217375791
TIGD7	-0.796227517835751	6.01105855066186	-3.42383124623512	0.000891437306392212	0.0213125241068483	-0.996751085252662
RP11-732A19.1	-0.852970752161316	7.30486803764348	-3.4223989484224	0.00089565466465345	0.0213910007591555	-1.00107082855312
RHOXF2	-0.768173709156631	5.14830025879482	-3.42121438440292	0.000899156748794942	0.021434303614122	-1.00464234253835
PTGS2	1.46260056580709	6.19610235928737	3.42108599458343	0.000899537097319103	0.021434303614122	-1.00502938512784
OMD	0.832121487448034	4.20669540760046	3.42083596757006	0.000900278224351889	0.021434303614122	-1.00578308106865
ARL17A	-0.824426989496442	5.36656400282935	-3.41682400880661	0.000912249242429935	0.0216967387388741	-1.01787102492451
SLCO3A1	0.700308327536263	6.75733236890598	3.41510636420974	0.000917420032952171	0.0217970616344192	-1.02304283170071
LTBP2	0.754212227939743	6.55016094951175	3.41378582295861	0.000921414110334571	0.0218692477639575	-1.02701757079054
JPX	-0.693301379105878	8.00452569871576	-3.41309890215953	0.000923498213373195	0.0218959990901334	-1.02908467615755
SUPT3H	-0.663388313180356	8.31290656478665	-3.41170536910616	0.000927739786322317	0.0219737953530586	-1.03327713498709
CETN3	-0.925661638822567	6.53927639686381	-3.41112880178738	0.000929500067048044	0.0219927213382205	-1.03501134877916
VSIG1	-0.764281010558727	5.81215278325388	-3.40915880581307	0.000935538257995678	0.022112722461716	-1.04093500740607
SERPINB2	1.1731554923353	4.55184522501894	3.40799015499754	0.000939137669909842	0.0221748915248062	-1.04444779333985
CTB-181H17.1	-0.718887106877973	4.6759901475174	-3.40583305823951	0.000945815683491434	0.0222865734688816	-1.05092919971691
RP11-747H7.3	-0.843868100252047	8.78426627492874	-3.40464289263882	0.000949519320954483	0.0223508251681467	-1.0545038908935
ZNF267	0.893058373929597	8.63142727449165	3.40248831220988	0.000956258789570947	0.0224632454880732	-1.06097271515245
CXCR2	0.906970829754135	7.60609143721493	3.40167359863924	0.000958818885795363	0.0224772296178257	-1.06341793502395
HIST2H2AA3	0.81718660375399	8.9956623914182	3.39872641357815	0.000968133802922052	0.0226547311688463	-1.07225952954127
OSGIN2	0.600283258776045	5.29315088448671	3.39848181581386	0.00096891069207015	0.0226547311688463	-1.07299305390452
MANSC1	0.962174927218703	7.17340203154477	3.39834009473017	0.000969361093282366	0.0226547311688463	-1.07341804224366
ORMDL2	-0.806370079366067	8.62007577747679	-3.39689544219753	0.000973963556001387	0.0227390675115426	-1.07774941754797
ELP4	-0.708114712735746	7.47290687063387	-3.3933661845373	0.000985293785583973	0.0229801445608168	-1.08832475747404
TUBB6	0.974379010604244	5.14362460543251	3.39273701960909	0.000987326600462808	0.0230041065362414	-1.09020912263526
PRR12	-0.70044846986008	6.73005612679423	-3.39208111672885	0.000989449999706158	0.0230301281722044	-1.09217327436921
TTC27	-0.650643937395612	8.45104148800564	-3.3916622604898	0.000990808235630553	0.0230383053162877	-1.09342741447407
TRG-AS1	-0.894946342803106	10.1492799715849	-3.39125816591552	0.000992120263525281	0.0230453925172167	-1.09463723904468
SC5D	0.734148488536444	8.34619663018466	3.38912697556431	0.000999066931064325	0.0231832164125271	-1.10101595331882
XRN2	0.746784045366974	8.83184345871414	3.38547918490243	0.00101106313798371	0.0234151127856286	-1.1119265299972
C12orf65	-0.512065673779446	7.27069150588724	-3.38546587890619	0.00101110714301578	0.0234151127856286	-1.11196631133007
GDPD3	-0.740353319107614	7.55279100173054	-3.38487812050793	0.00101305274869555	0.0234364478161316	-1.11372342657177
ISCU	0.612042721419805	9.79882084122525	3.38454287401879	0.00101416406038836	0.0234384582845309	-1.11472554431139
C2orf40	-0.695496925151996	4.89532762520603	-3.3836858998964	0.00101701005868368	0.0234805147756637	-1.11728685131611
GCNT1	-0.613492760584624	6.0326544944963	-3.38161762083765	0.00102390971129037	0.0235971355235569	-1.12346636572882
C6orf47	-0.584329717269297	8.47953900218366	-3.38155361441277	0.00102412393246906	0.0235971355235569	-1.12365755359647
MYOF	0.913884162340647	5.47591506399955	3.37964523505501	0.0010305303999258	0.0236828104060717	-1.12935658560348
SLC35G1	-0.647169090695431	5.66292553490096	-3.37964284585682	0.0010305384440482	0.0236828104060717	-1.12936371891664
LINC00324	-0.73328885384958	7.67697903597304	-3.37921419711493	0.00103198260379604	0.0236828104060717	-1.13064344999381
SPICE1	-0.591337853424651	5.01698469588306	-3.37770485148171	0.00103708287941972	0.0237760082977187	-1.1351485781655
LOXL1-AS1	-0.919816207834935	7.60542063233132	-3.37518906479414	0.00104563669063765	0.0239481155973869	-1.14265420735338
DPY19L2P2	-0.64944864811119	6.20809016423862	-3.37411967825341	0.00104929268888152	0.0240078167216091	-1.14584328523308
LCLAT1	-0.745459326401132	8.8084480061606	-3.37342561233259	0.00105167196713546	0.0240382163916678	-1.14791266941462
PLXNB2	0.50967370299481	5.05350245087961	3.37234875362899	0.00105537349840304	0.0240778801962063	-1.15112269654041
CYSTM1	0.871748935851372	7.79231487474345	3.37221718815905	0.00105582657140622	0.0240778801962063	-1.15151482663995
RNF34	-0.618091299023982	8.34442227455487	-3.37200306967353	0.00105656432329507	0.0240778801962063	-1.15215297956137
OR2A20P	-0.693265008766283	7.35496735273953	-3.37100349162349	0.00106001480817019	0.02413247642879	-1.15513166948296
TMEM186	-0.67757010150439	6.74964899450842	-3.36892560304215	0.00106722143724111	0.0242723921312889	-1.1613214254144
ARFGEF2	0.52210128813614	6.4450415722627	3.36833090920064	0.00106929243165614	0.0242953434322667	-1.16309238238729
RP11-378A13.1	-0.759632321601861	7.34018248853389	-3.36621169109724	0.00107670322791383	0.0244171071573238	-1.16940124865993
BHLHE40	0.611429177794038	6.12742090130354	3.36618813056473	0.00107678588818792	0.0244171071573238	-1.16947137013554
RNF11	0.72552243998741	9.73903431380517	3.36470548611422	0.00108199962728837	0.0245110410617405	-1.17388327155338
PRIMPOL	-0.603925200446433	8.6337859081741	-3.36389003611962	0.00108487725813431	0.0245519205401712	-1.17630914613532
TTLL1	-0.538185549929612	6.41443262087298	-3.36288385384888	0.00108843786108828	0.0246081603376481	-1.17930178472336
CD101	-0.552212193055936	6.76559982017105	-3.36137947793167	0.00109378189713463	0.0247045703913526	-1.1837748496316
LOC101927929	-0.886438185589817	8.74785897528169	-3.36075766780723	0.00109599795441544	0.0247249577576269	-1.18562325617844
BLNK	-0.784884723508251	8.49411407388942	-3.36046627412604	0.00109703789606372	0.0247249577576269	-1.1864893659854
SMYD4	-0.721932023641174	7.17199599808194	-3.3602175060172	0.00109792644588063	0.0247249577576269	-1.18722873252931
CREG1	1.00517180503917	8.53849042062393	3.3532057670823	0.00112325051124447	0.0252137149435685	-1.20805050331728
LOC646014	-0.503718090835802	9.05015618824561	-3.3530003202236	0.00112400071580924	0.0252137149435685	-1.20866006826539
TMEM101	-0.528089373160592	9.55658439479797	-3.35299011550173	0.00112403799136538	0.0252137149435685	-1.20869034510528
WDR36	-0.664495153483404	8.50224786073718	-3.35203605635701	0.00112752808218949	0.0252672306762934	-1.21152066151776
LINC00189	0.93416738781815	5.01729376323315	3.3514389303707	0.00112971762794977	0.0252915257607541	-1.21329177228443
ZNF302	-0.815348417279353	7.95764802094375	-3.35050687817523	0.00113314325693937	0.0253434190799343	-1.216055792101
LINC01420	-0.915393112046811	6.41173624572677	-3.35004214345347	0.00113485496342242	0.0253564632217072	-1.21743374384843
LINC00663	-0.532321943933241	5.61151081739713	-3.34941545630274	0.00113716701236833	0.0253564632217072	-1.2192916483215
LOC100505622	-0.61528531839998	5.79585500488239	-3.34914682569735	0.00113815942870163	0.0253564632217072	-1.2200879578057
HERPUD1	0.565569601838612	7.54262367168166	3.3484654871244	0.00114068017860567	0.0253879012514568	-1.22210744150127
LINC01355	-0.84762741394268	5.6919131313043	-3.34650037118884	0.0011479798863668	0.0255171306175503	-1.22793020200077
SESN3	0.834600215442768	3.80224346033244	3.34596312020975	0.00114998319636856	0.0255171306175503	-1.22952163629353
AGAP1	-0.857253621922288	5.54413735086514	-3.34587006522567	0.00115033051423755	0.0255171306175503	-1.22979726126838
ZCCHC4	-0.824616296768127	5.67672781050473	-3.34540634739364	0.00115206275908782	0.0255171306175503	-1.23117068311646
LOC102723918	0.549363359520417	3.80053315873727	3.3443743016713	0.00115592681101996	0.0255779549672502	-1.23422681278496
BNIP3L	0.787344610998511	9.79392319598611	3.34341648949118	0.00115952379891399	0.025632757989519	-1.23706244760362
PVRL3	-0.792653724554969	6.06592135790735	-3.34040071903807	0.00117091796186981	0.0258371905093182	-1.24598651034165
HMOX1	0.803147533648544	5.30873479700385	3.34030578446015	0.00117127834187793	0.0258371905093182	-1.24626733011385
PLK2	0.646554601182417	5.19683532979741	3.33999328440322	0.0011724653543749	0.0258371905093182	-1.247191671191
LINC01093	0.552034134652394	4.22930156479129	3.33977675159402	0.00117328850258661	0.0258371905093182	-1.24783211119931
HDDC3	-0.567204977621333	7.44768912549716	-3.33932830220548	0.00117499500389597	0.0258498900857113	-1.24915838662942
OAZ2	0.647329323536153	7.42365249250218	3.33901597803112	0.00117618487737151	0.025851210369126	-1.25008199202852
AMIGO1	-0.839362068102523	7.53129558845222	-3.33173575777305	0.00120424279128251	0.0264424904650132	-1.27159155105044
SMARCAD1	-0.882982746761029	7.63009823374643	-3.33139440865893	0.00120557362444851	0.0264463322410181	-1.27259915490569
MITD1	-0.728722218273147	8.86515238233594	-3.32658378694998	0.00122447623353136	0.0268352645816069	-1.28679051998805
NSFL1C	0.829968533840648	7.702637854345	3.32560546306886	0.00122835424311555	0.0268944929018984	-1.28967457860357
STT3A	-0.616676714669765	8.08200920180893	-3.32312624994989	0.00123823328060382	0.0270830654290024	-1.29698016351172
ZNF436	-0.800639833173027	6.48674562563258	-3.32235387999544	0.00124132615829333	0.0271007084940376	-1.29925524433599
PREPL	-0.598441366623652	9.41993052556431	-3.32134289414219	0.00124538548926009	0.027163412768609	-1.30223255000816
LIG3	-0.727470408686317	10.562449472115	-3.319933723976	0.00125106437311722	0.0272492466246934	-1.30638128187016
KLF4	0.677138851952864	6.48366621152705	3.31968515193043	0.00125206861976302	0.0272492466246934	-1.30711295580223
PHF5A	0.504305053952548	7.53034586394491	3.31948107145921	0.00125289368221929	0.0272492466246934	-1.30771363568014
FAM53C	0.590920298267415	7.72405115868897	3.31876727800488	0.00125578343550786	0.0272861585986893	-1.30981434620076
OLR1	0.842521422427833	4.24545051398248	3.31766541636646	0.00126025652408898	0.0273573712250055	-1.31305644139801
KIF13A	1.09506037303022	6.20005445531611	3.31451135406251	0.00127314333203261	0.0276109188975414	-1.32233213190263
COLQ	-0.87766713445145	7.70344938462951	-3.31420176255092	0.00127441488630031	0.0276123225365068	-1.32324222040922
ST3GAL5	-0.81204311948526	9.5658861662086	-3.31338863978332	0.00127776021189172	0.0276505732462097	-1.32563218725167
PRKACB	-0.905842567821493	10.5988740686704	-3.31318548423359	0.00127859731182211	0.0276505732462097	-1.32622923790758
RP11-395B7.7	-0.589096526604896	7.56343073936725	-3.31234375392596	0.00128207112767679	0.0276823995890374	-1.32870267389826
LINC01138	-0.708589273424183	8.77262780131894	-3.31224269475804	0.00128248879214946	0.0276823995890374	-1.32899960384057
MAFG	0.715036460132409	7.09666690358602	3.31116053237305	0.00128696922578611	0.0277529273194969	-1.33217873650571
MUT	-0.713987824498368	7.7690306952057	-3.31024284767422	0.00129078016249269	0.0278088984160383	-1.33487402205884
DNAJB1	0.809041489225923	9.16668643574735	3.30564680432368	0.00131002602696132	0.0281440333303991	-1.34836383317048
ARL2	-0.530244700270491	7.46194652557467	-3.30426803860541	0.0013158517814835	0.0282426723830605	-1.35240771182605
MPHOSPH6	0.901811629714398	5.51148065970919	3.30336279299492	0.00131968993556186	0.0282914278912399	-1.35506203546476
CTSS	0.892695661290647	8.09180607746314	3.30247879069232	0.00132344813469518	0.0283259993655994	-1.35765350820606
EPHB2	0.715722722997275	5.61096184103034	3.301751078828	0.00132654940684219	0.0283510261349851	-1.35978639507756
ZNF204P	-1.00671287544374	5.69268574830515	-3.30162306286794	0.00132709567266473	0.0283510261349851	-1.36016156447262
LINC01366	0.993368517254316	4.74943894790944	3.29696962575287	0.00134709625162281	0.0287345170634746	-1.37379122594488
CTSD	0.635920045067722	6.96000102981836	3.29686286012085	0.00134755842697152	0.0287345170634746	-1.37410375580955
GSPT2	-0.825417374533775	6.54208353061414	-3.29656243327779	0.00134885973462264	0.0287354848493166	-1.37498313722555
EFCAB7	-0.893608486194777	6.68275813729115	-3.29386714444454	0.00136058718802187	0.0289573416012237	-1.38286966116731
THEMIS	-0.822723789597936	7.54041877004078	-3.29355378944585	0.00136195680064714	0.0289573416012237	-1.38378621490039
FCGR3A	0.939085471915366	7.20226705284343	3.29075975700098	0.00137422614097732	0.0291672487064574	-1.3919555816962
MIR612	0.736038865207584	7.67948740609909	3.28752433001558	0.00138856298724603	0.029444227199434	-1.40140857479468
BNIP3	-0.532012369891751	7.51331083516258	-3.28236096779139	0.00141173315103026	0.0298801614205109	-1.4164789811414
SPSB2	-0.50670230059088	6.08790702171473	-3.28204362317393	0.00141316894287827	0.0298829070360951	-1.4174046005772
DCP1B	-0.64475445385403	7.79860881159099	-3.27970937464475	0.00142377205844208	0.0299926005607857	-1.42421084394215
EPB41L3	0.888340795627822	3.33597641816756	3.27963222449586	0.00142412377340424	0.0299926005607857	-1.42443573330034
GATAD1	-0.673710077856031	6.50575629201197	-3.27961578490939	0.0014241987293053	0.0299926005607857	-1.42448365343688
CAV2	0.74388338347046	4.4421537784899	3.27836992184737	0.00142988996204195	0.0300697447899998	-1.42811468733353
CPEB4	0.843453411860566	7.70139848978101	3.27711173715446	0.00143565906674509	0.0301633420083817	-1.43178050705396
MRPL50	-0.735300168022139	7.33532573589715	-3.27681091645239	0.00143704162946112	0.0301646903505233	-1.43265680421903
ZBTB10	0.941316504282046	6.3429434172525	3.27573516242865	0.00144199595841364	0.0302409418226434	-1.43578996971056
SDPR	0.607856100007319	6.19920192051843	3.27439478257842	0.00144819136233639	0.0303430571156195	-1.43969270849827
POGK	-0.728551342676645	7.6823063843934	-3.27381783721017	0.00145086573286338	0.0303686087147172	-1.44137218549452
LOC101927886	0.574853784901541	6.11682594900866	3.27355933968624	0.00145206546913901	0.0303686087147172	-1.44212458967352
DPP4	-0.661966035375323	7.96785285567605	-3.27275800218695	0.00145579052814122	0.0304187098482842	-1.44445672496393
SEMA4A	0.680421684815204	6.77780583569903	3.268619739215	0.00147517011637343	0.0307674496468771	-1.45649301569277
NNT-AS1	-0.769436637314316	7.46463595209232	-3.26453754699295	0.00149452325666854	0.0311379486379314	-1.46835421465404
ATP11A	0.51878083182887	7.6790221602055	3.2643001833896	0.00149565583711043	0.0311379486379314	-1.46904353016152
SHPK	-0.921367382453349	8.22407020705241	-3.26335223702452	0.00150018696925582	0.031203888960521	-1.47179601032465
PIK3C2B	-0.682439663867923	9.37620566669529	-3.26288140445942	0.00150244229027459	0.0312224156235084	-1.47316289196054
CLMN	0.800196784007075	5.42507458542648	3.26181726389406	0.00150755128085008	0.0313001572648364	-1.47625163048094
FRMD4B	0.716996024981886	6.84891137160837	3.26078041200678	0.00151254487421433	0.0313614722859016	-1.47926038126562
RP11-521I2.3	0.692357592944207	7.36785420760994	3.2606351168676	0.0015132458655435	0.0313614722859016	-1.47968193910773
MLLT10	-0.926301735407776	7.50463919845549	-3.25997248240378	0.0015164466659375	0.0313993662594117	-1.48160430814153
GPANK1	-0.846438493042873	7.00441351662986	-3.25950513674203	0.00151870794452603	0.0314177556697608	-1.48295993549178
RP11-173B14.4	-0.551702762128128	5.78574659752249	-3.25741775463718	0.00152884639173061	0.03155446147068	-1.48901288309513
NCR3	-0.69581933147326	8.70444170419761	-3.25672211096827	0.00153223917329681	0.031583452509037	-1.49102940205967
ZNF70	-0.55852373161907	5.44884188994283	-3.25557192649941	0.00153786427369914	0.0316708682108337	-1.49436277399069
CCND2	-0.529835956976067	7.58748636168198	-3.25405093167037	0.00154533250015518	0.0317960500031929	-1.49876934108021
ABCB1	-0.821578744826839	7.56821460894108	-3.25221057573208	0.00155441413203035	0.0319541737114595	-1.50409892886403
TNS3	0.753056108665874	5.45596684779658	3.25152576337798	0.00155780619915688	0.0319951578426476	-1.50608149383634
MON1A	-0.681057498697974	5.64162594309257	-3.2505743236005	0.00156253042808556	0.0320256285588878	-1.50883539919589
CATSPER1	0.516914424927019	4.21114903410688	3.25053122342236	0.00156274475205577	0.0320256285588878	-1.50896013559063
MARCH9	-0.701824170627108	6.69256216468362	-3.2503816100461	0.00156348894669046	0.0320256285588878	-1.5093931218966
NTNG2	0.595419052619903	8.47315155827489	3.24821408748903	0.00157430767638077	0.0322183896561647	-1.51566420364135
LOC101929734	-0.848876746597881	7.14301857427588	-3.24696253079496	0.00158058636781081	0.0323179768503228	-1.51928367342663
RP11-226L15.5	-0.786823417136507	6.04245227292817	-3.24519399338509	0.00158949849258404	0.0324711834913597	-1.52439631880821
PLCG1	-0.571286905772515	10.3083090919774	-3.24285037120789	0.00160138095341539	0.0326847423854988	-1.53116800604947
TDRKH	-0.824131933166992	5.51168138994951	-3.24185379234325	0.00160645883419071	0.0327569790561336	-1.53404633478631
ZNF621	-0.700878605327556	7.58913132208577	-3.24118753270226	0.00160986201938848	0.0327569790561336	-1.53597023385058
CXCR3	-0.686194822449334	6.35348837133607	-3.24113789260974	0.00161011584518904	0.0327569790561336	-1.53611356237364
HIST1H2BK	0.64718536906506	8.79649285677547	3.24086782281019	0.00161149745418583	0.0327569790561336	-1.53689331844581
OGFRL1	0.669338425536599	8.20936623654307	3.24033464018213	0.00161422833359495	0.0327569790561336	-1.53843259007041
ZNF224	-0.712574139320751	7.04039066007084	-3.24019544629121	0.00161494197444575	0.0327569790561336	-1.53883440221042
ST3GAL6	1.04200407600353	5.51782490613774	3.23920948955844	0.00162000537258743	0.0328305783213466	-1.5416801723763
LINC00116	-0.555288239542607	7.73391941126544	-3.23334566618317	0.00165042674151683	0.0333290060422816	-1.55859048581007
RNF138	0.533556187779588	10.29345006408	3.2321506816101	0.00165669136170148	0.0333965624279559	-1.56203358893291
CACNA2D3	0.763127068060948	4.33376279815839	3.22993719079733	0.00166835411655855	0.0336020617842074	-1.56840859002702
ZKSCAN1	-0.755020370688448	7.75023646199982	-3.22959323588342	0.00167017326101273	0.0336091154019097	-1.56939888601596
PTEN	0.634538044033112	10.388911398479	3.22865433690091	0.00167514843841088	0.0336103882407688	-1.57210167782398
WNT10B	-0.559862045286487	6.31492935476024	-3.22848035515776	0.00167607187675934	0.0336103882407688	-1.57260244615683
CSGALNACT2	0.506777129675868	10.2547833927615	3.22847039885107	0.00167612473596078	0.0336103882407688	-1.57263110254405
TESPA1	-0.568050275077061	8.66051028119375	-3.22819313489282	0.00167759738813624	0.0336103882407688	-1.57342909899657
ECHDC3	0.568221174260771	6.19402691759225	3.22791978632401	0.00167905042653841	0.0336103882407688	-1.57421577224398
ENOSF1	-0.756563935168128	8.98983552949505	-3.22572279473996	0.00169077170983443	0.0338154341966886	-1.58053656400788
KLHL6	-0.869780664118799	7.29538809084934	-3.22429467336003	0.00169843186689109	0.0339389704056491	-1.58464343188921
PPID	-0.500623025815207	9.62999777483325	-3.22364089100423	0.00170194942244414	0.0339536015278763	-1.58652303139771
ENC1	0.507466253050688	4.39614421836753	3.22334439977755	0.00170354687882661	0.0339536015278763	-1.5873753307476
LOC100507459	-0.906264017080504	5.08591063433047	-3.22311542722297	0.00170478151089192	0.0339536015278763	-1.58803349620022
PRKXP1	-0.691950833307805	7.17271957047365	-3.2230563846804	0.00170510000679763	0.0339536015278763	-1.58820320368437
TRIM61	-0.56983724536326	5.9510425487033	-3.22244789950602	0.00170838562333847	0.0339894461408559	-1.58995204148658
SNAPC5	-0.814053503411553	8.02969007031317	-3.22199395254465	0.00171084063253434	0.0340043282290605	-1.591256549285
MAGT1	-0.57153113658196	11.5660579634575	-3.22176020857085	0.00171210603670794	0.0340043282290605	-1.59192820151768
TEK	0.578456677464408	4.6387352986159	3.22082659208158	0.001717169011109	0.0340753052681474	-1.59461051070669
IL6	0.568231078057632	5.78286818845067	3.22031214732944	0.00171996479697054	0.0341012084529342	-1.59608825743682
TMPRSS3	-1.05970202458827	7.6730067308956	-3.21884214143936	0.00172797707531329	0.0342007919404568	-1.60030980759943
USP18	-0.629117523279377	5.69387992308511	-3.21684638417158	0.00173891071662163	0.0343874478792592	-1.60603870696015
ZBTB5	0.55513026430116	7.17299515684836	3.21595228980254	0.00174382986887829	0.034418108565347	-1.60860430605898
IQCG	-0.774085265424226	6.34851471373515	-3.21574466591076	0.00174497403565571	0.034418108565347	-1.60919999904239
PMS2L2	-0.671248740956306	7.25904423416437	-3.21434328834337	0.00175271503778918	0.0345410164208583	-1.61321987134731
CPQ	0.598504274853014	7.12401001004977	3.21372414643688	0.00175614528020572	0.0345619288428241	-1.6149954367412
SPATA2	0.589610822333993	9.04588635473072	3.21360657965661	0.00175679734458935	0.0345619288428241	-1.61533256157762
SP4	-0.574521591277701	5.37320789374318	-3.21283983724927	0.0017610554958283	0.0345962939940145	-1.61753096386476
PAPLN	0.532356987257153	5.78253773192083	3.21246411030111	0.00176314563200633	0.0345962939940145	-1.61860809215477
ZNF582-AS1	-0.533454052873926	7.02199536129565	-3.21213736263525	0.00176496518188078	0.0345962939940145	-1.61954472435647
TRMT12	-0.714393831835693	8.4104439503844	-3.21200923304642	0.00176567917128362	0.0345962939940145	-1.61991199066727
ZFY	0.703792432095928	3.11432335852498	3.21178351965292	0.00176693759219278	0.0345962939940145	-1.6205589389955
RFPL1S	-0.642468314184166	4.71462615190016	-3.21166179447456	0.00176761659436202	0.0345962939940145	-1.62090781703934
NUP214	0.699410817796613	9.14814577594949	3.21008749276354	0.00177642025636029	0.034738885013268	-1.62541897662931
PRR29	-0.526918858277405	8.65525233329146	-3.20973980838091	0.00177837005028519	0.0347473157562127	-1.62641502397979
PRRT3	-0.852467367145217	7.14608294302197	-3.20941043930243	0.00178021897417008	0.0347537629087128	-1.62735852087969
PPM1A	0.511344007044563	10.3976799415502	3.20740406914918	0.00179152058186236	0.0349445787834704	-1.63310418862418
ZNRD1	-0.801262741002051	7.19649393852938	-3.20597637449245	0.00179960330271236	0.0350723369387213	-1.63719092085016
ZFP2	-0.670197207142055	3.95513433134861	-3.20518826702881	0.00180407963402816	0.0351296527885653	-1.63944622188437
PURA	-0.784804991808629	9.81744231885623	-3.20335536280437	0.00181453044247313	0.035303109288933	-1.64468964291377
RP11-629O1.2	0.582306751025386	4.45379000918796	3.20262093161407	0.0018187338254862	0.0353548257664608	-1.64678995981681
AC139100.3	0.573212145976533	3.85275831457807	3.19983123829664	0.00183478301522262	0.0356365325876855	-1.65476432560873
ING3	0.594846657404903	8.26481670121549	3.19800141877632	0.00184538163154897	0.0358119862000344	-1.65999181786484
ZNF594	-0.686307145083699	4.56016711483922	-3.19711755569734	0.0018505215316758	0.0358408620988403	-1.66251599878996
DUSP5	0.729843340453904	8.40662876351615	3.19689510824947	0.00185181722365936	0.0358408620988403	-1.66315118619535
FBLN5	-0.808864794085832	6.79186353571072	-3.19666893516317	0.00185313548351958	0.0358408620988403	-1.66379697515998
FAM213B	-0.599344332117717	7.94345460133449	-3.19638139899071	0.00185481266398378	0.0358430014796865	-1.66461791972496
MTMR6	0.534045827028606	9.06250864306185	3.19593760820064	0.00185740404563608	0.0358539383216542	-1.66588486910663
BCL2L11	0.680058157352662	5.48482358345401	3.19363006771214	0.00187093271368874	0.0360474999798767	-1.67247021187438
PPA1	-0.502179662248881	10.5129617217032	-3.19131574302054	0.00188459336957302	0.0362339763132407	-1.67907103249351
LOC101928343	0.736788929717214	4.77474396431683	3.19105233654904	0.0018861540456513	0.0362339763132407	-1.67982206290419
IGHG1	-0.924974609499435	11.227623359057	-3.19093392428441	0.00188685602746267	0.0362339763132407	-1.68015966617482
TCEA3	-0.625768508269896	7.14729850189507	-3.19078922942764	0.00188771415058492	0.0362339763132407	-1.68057218948619
TLR4	0.762926452972374	5.92230735660282	3.18969646514141	0.00189420662309451	0.0363281203155091	-1.68368715623392
ZSCAN21	-0.578692425822451	7.25777470254428	-3.1890777229215	0.00189789199629394	0.0363683156408755	-1.68545052007962
CCDC186	0.614633838022247	7.41705479921747	3.18816315028662	0.00190335164499066	0.036441662329666	-1.68805646645672
ZNF57	-0.831820890492396	5.88506654873479	-3.18790337413218	0.00190490507632345	0.036441662329666	-1.68879655129397
LOC100127886	0.884823002366401	5.02622916912173	3.1871274338186	0.00190955214781257	0.0365000443959495	-1.69100686111657
SIRPG	-0.681772779805446	9.46397257262042	-3.18374018383129	0.00192996222254722	0.0368147863344712	-1.70065050754005
COL4A2	0.526759777541138	4.73190414852206	3.18361905543979	0.00193069583951251	0.0368147863344712	-1.70099521074841
LOC285147	-0.760854839220293	6.66713593945109	-3.18270583617364	0.00193623514321663	0.0368868110547848	-1.70359367663613
TSPAN33	0.564894481054384	7.19559975556917	3.18208233542088	0.00194002560693963	0.0369282744482353	-1.7053674315197
KIAA1432	0.696804737571461	3.65300859805475	3.18133592132711	0.00194457239280889	0.0369840534891665	-1.7074904821828
ZNF320	-0.822158255562748	4.61853546216744	-3.18085368656455	0.00194751520571328	0.0370092590587374	-1.70886190311289
LOC101927164	-0.586208502053304	7.40672107704598	-3.17784962814452	0.00196594094609991	0.0372665524828217	-1.71740129243319
NAPEPLD	-0.962085224482753	4.97771366802682	-3.17719005974179	0.00197000816747184	0.037312737476619	-1.71927531345001
ABCD3	0.76316935838373	7.12060816115764	3.17640735452244	0.0019748448799454	0.0373425213662403	-1.7214987900105
LAX1	-0.671672468255202	7.71034875719712	-3.17542545730887	0.00198092813759821	0.0374266191480158	-1.72428749186347
UBXN10-AS1	-0.668463183948861	7.57041340300052	-3.17506706180026	0.00198315289005674	0.0374377377264836	-1.72530520165374
POLD2	-0.549952538028057	7.83237843623642	-3.17449413950008	0.00198671415915985	0.0374431795400143	-1.72693189326122
LHFP	0.78330863648109	5.89247993075184	3.1733137593006	0.001994070155184	0.0375508848976213	-1.73028257892737
CNTNAP3	1.07578419989923	6.28412926677115	3.16981199803887	0.00201604225512586	0.0378860611725767	-1.74021687580929
USO1	-0.554652350448245	7.52714498376483	-3.16964028979086	0.00201712543015463	0.0378860611725767	-1.74070377233701
LILRA5	0.737584286601393	5.89073740502205	3.16920033307681	0.00201990325169651	0.0378860611725767	-1.74195121704294
GOPC	-0.52006451406392	9.03591943124282	-3.16916153834361	0.00202014836671956	0.0378860611725767	-1.74206120810088
CTC-471J1.2	-0.870115803206598	5.98860359843357	-3.16756987093297	0.00203022883981508	0.0380230055981969	-1.74657296640816
SART3	0.637446330996878	3.95446366855402	3.16543964731431	0.00204379343728063	0.0382042433374026	-1.75260842958295
CHTF8	-0.540457024912072	9.63991819711871	-3.16501579339026	0.00204650245130662	0.0382236539476698	-1.75380892006688
CDC42EP4	0.772319646198257	5.97046012331208	3.16351655449806	0.00205611151421585	0.0383718037889548	-1.75805419383385
FUNDC1	-0.749643662206843	7.8307408677874	-3.16305221758631	0.00205909609436785	0.0383923642553196	-1.75936868632369
LOC100288893	-0.630798148908474	7.17608695454296	-3.16282326465096	0.00206056920041663	0.0383923642553196	-1.76001677178627
VSTM1	0.727198978292847	5.59867213970842	3.16140983828629	0.00206968507178198	0.0385308335576662	-1.76401683839278
THAP11	-0.535900379622518	8.5191472514533	-3.15480704702683	0.00211276909915948	0.0392371404129618	-1.78268372590895
TOMM5	-0.917611621677587	9.21355370656162	-3.15422640661427	0.00211659750512757	0.0392763592192366	-1.78432374164065
MEX3C	0.803503126444749	5.28413384736795	3.1533448842099	0.00212242209409458	0.0393434266113661	-1.78681312551914
ZNF691	-0.682017246384189	6.05826145597454	-3.15315920297249	0.00212365086822715	0.0393434266113661	-1.7873374093945
ZNF512	-0.702004948563929	7.6443770566283	-3.15191931449082	0.00213187300445085	0.0394637980111937	-1.7908376740325
BLVRB	0.543185570982191	7.69649152280376	3.15032139633833	0.00214251304813661	0.0396286972848549	-1.79534701435219
FASTKD1	-0.61208187602416	9.17168511420519	-3.14724463725553	0.00216313952653878	0.039945627415018	-1.80402439316073
PPP1R16B	0.682003931275203	8.08927130609589	3.14649330433325	0.00216820442162119	0.0400068686828167	-1.80614232305654
PLCG1-AS1	0.661474997446289	9.10240072110787	3.14617888181424	0.00217032728332597	0.0400127655012983	-1.80702852492394
PRPSAP1	-0.566484607381794	6.64990635508437	-3.14567765136859	0.00217371539955147	0.0400127655012983	-1.80844109636516
SYTL1	-0.702877197609646	8.15301330305192	-3.14566951576968	0.00217377043348399	0.0400127655012983	-1.80846402265365
AREG	0.821449325299778	4.32360665008472	3.14304955677145	0.00219156093448977	0.0402815487834281	-1.81584459932487
MOB3C	-0.537999042007145	6.90051452258462	-3.14293219194305	0.00219236104591782	0.0402815487834281	-1.81617510513464
FLJ36848	0.521513970175171	8.35928154930181	3.14174111731174	0.00220049634461336	0.0403101331983615	-1.81952866554687
NCAPD2	-0.575173999595419	8.52581022068516	-3.13892522637017	0.00221984127403588	0.0406118586426615	-1.82745288193731
OIP5-AS1	-0.681822296480487	10.3646118791257	-3.13882723996608	0.0022205172710651	0.0406118586426615	-1.82772852138366
LOC93622	-0.832208212649951	10.5236424967544	-3.13722290164949	0.00223161268026672	0.0407821870004015	-1.83224058364984
CRYGS	-0.69930146898025	6.05328518994585	-3.13321365462843	0.00225956593225523	0.0412271678867621	-1.84350798392224
STARD4	0.798251407291518	7.81258041572298	3.13125449573948	0.00227334365608589	0.0414455002798766	-1.849009619457
SPARC	1.01828949128466	8.81707958463695	3.13064181250208	0.00227766833654997	0.041491283073458	-1.85072955449558
HIST1H1E	-0.691262950785908	8.17235271526845	-3.12983861517361	0.0022833493630852	0.0415616813264833	-1.85298388622515
LUC7L2	0.645991334286391	8.7320538712187	3.12863035237206	0.00229192023873204	0.041684527076462	-1.85637422112424
CRYZL1	-0.545577967672154	7.24583859137299	-3.12743691065373	0.00230041532823312	0.0418058004050627	-1.8597219153275
LOC100287896	-0.782551554268732	5.70953804949356	-3.12706524881655	0.00230306684089783	0.0418207693013828	-1.86076424105953
METTL25	-0.678456633598125	8.09103387287145	-3.1267265027056	0.00230548600001075	0.0418314985568961	-1.86171416616445
VPS72	-0.800703909555006	7.57702423281634	-3.12621270984234	0.0023091597655721	0.0418649567640963	-1.86315480319124
PPARGC1B	-0.979613486464147	5.87267918043644	-3.12341627806596	0.00232925062417384	0.0421623847160582	-1.87099238631425
SLC19A2	0.659343569650854	8.99201175095921	3.12194764606609	0.00233986689711195	0.0423210708347205	-1.87510622972926
PPP1R26-AS1	-0.704242117505725	5.83502578259452	-3.12160866753108	0.00234232364324997	0.0423320418306155	-1.87605553051923
RCOR1	0.715004634979878	8.27613601682796	3.12055377542586	0.00234998431534291	0.0424369701144798	-1.87900918801227
YES1	0.781594764276789	6.79807516013102	3.11892465332057	0.00236186082048134	0.0425842203093878	-1.88356905812334
LOC102724229	-0.696143406508641	8.96062201458415	-3.11804478679173	0.0023682983275738	0.0426655379384952	-1.8860309687895
LOC100506558	-0.739378632892718	7.29691337597575	-3.11779887159649	0.00237010046852393	0.0426655379384952	-1.88671894989944
ZNF277	-0.939368292518152	5.84421822859023	-3.1169845803398	0.00237607693913677	0.0427394971442211	-1.88899672220705
SEC14L1	0.726383955379028	8.71352709904394	3.11486092038743	0.00239172942226555	0.0429535079917078	-1.89493482175926
PRR5L	-0.642722454743538	5.82765780907958	-3.11393873211316	0.00239855621394571	0.0430423264118257	-1.89751237575129
TTC13	-0.730287140557326	8.7543189312371	-3.10990183074677	0.00242865423585741	0.0435141808272652	-1.90878830178624
SSH1	0.690651353513261	5.64512551497883	3.10884876547333	0.00243656308294849	0.043605534816772	-1.91172776125753
LMAN2L	-0.630865076657562	9.52811481390996	-3.10871563399528	0.00243756464294805	0.043605534816772	-1.91209931775794
MIDN	0.55792699987161	10.5905299746839	3.10713699774325	0.00244947004576316	0.0437842770680165	-1.91650413515184
FAM217B	-0.914175104487573	7.70633703319524	-3.10607008428901	0.00245754680706373	0.0438902891514312	-1.91948006766193
NOL4L	-0.572057969866688	5.80276470450145	-3.10584718057757	0.00245923735542547	0.0438902891514312	-1.9201017049694
RPL31	-0.821795753676143	7.21892239176137	-3.1053575911279	0.00246295429546779	0.0439020610408274	-1.92146695083648
PWAR6	-0.773958441506356	6.60611815616576	-3.10525490510089	0.00246373454442406	0.0439020610408274	-1.92175327376347
RASGEF1B	0.942878599800144	5.73206023877317	3.10489774009088	0.0024664502129305	0.0439162497057198	-1.92274910843549
CD40LG	-0.817028350168951	7.001805645413	-3.10402590018666	0.00247309083751345	0.0440002475601148	-1.92517954566712
YBX3	0.793155473379556	8.97810126216455	3.10259104645123	0.00248405597452872	0.0441267086158517	-1.92917828051209
C10orf76	0.665947596413764	5.96823774235691	3.10197014732048	0.0024888148566292	0.044147569638302	-1.93090816742819
SERPINI1	-0.880743341135251	6.75321446914133	-3.10168295570921	0.00249101889873461	0.044147569638302	-1.93170821559093
KIR2DS2	0.692808860160734	5.05450805094476	3.1007967011804	0.00249783185767998	0.0441825512946963	-1.93417672777794
HSD17B7	-0.51194327881297	9.64297991447067	-3.10070155411081	0.00249856431493305	0.0441825512946963	-1.93444170936571
YME1L1	0.626726782646617	9.48775870765892	3.10067277514281	0.00249878589927172	0.0441825512946963	-1.93452185656641
RNF125	0.662897195994208	8.05287184142479	3.09848434720669	0.00251568928863659	0.044437223810958	-1.94061466648053
DNAJA1	0.638337997637848	9.07732766691623	3.09821608964407	0.00251776859366187	0.044437223810958	-1.94136127978563
ANKRD27	-0.630347825481639	8.78807055948854	-3.09750131402514	0.00252331671853538	0.044478803174183	-1.94335038055345
NOD2	0.704459262556562	7.62274808285919	3.09674163353679	0.00252922583546277	0.0445486428909839	-1.94546403002481
FAS-AS1	0.652006772651698	6.49307597173587	3.0950442126064	0.00254247553551427	0.0447475694250511	-1.95018520102797
CPD	0.888007023007249	8.12664206336465	3.09304099621187	0.00255819507157018	0.0449896258551312	-1.9557541637432
PPBP	1.11276581713392	10.1044380814558	3.08806722606689	0.00259761578853561	0.045647810477492	-1.96956845766659
UBE2L3	-0.756079902600659	7.07637686224692	-3.08589935717229	0.0026149734492233	0.0458471973319764	-1.97558382827496
SPAG9	0.772957559792048	6.76963178310746	3.08466982960269	0.00262486576980527	0.0459502133229875	-1.97899395602172
MPHOSPH8	-0.629978447012487	9.07584395142935	-3.08385846468005	0.00263141271003736	0.0460296045914793	-1.98124368493724
MGC27345	-0.755254134477386	8.13157342950074	-3.07978602571169	0.00266450282032086	0.0465372706327796	-1.99252825313588
SMIM8	-0.604601449975135	6.7688129773289	-3.07928058541805	0.00266863652794806	0.0465384174995821	-1.99392795045189
CCDC121	-0.570716110118534	4.62495848904141	-3.0779651718586	0.0026794224413993	0.0466909257115125	-1.99756978877329
SPATA6	0.884515320374551	5.798781901481	3.07762075508419	0.00268225320458538	0.0466987686420404	-1.99852312490271
LIPT1	-0.707779894055479	7.53821751919101	-3.07733891538612	0.00268457170948487	0.0466987686420404	-1.99930318393248
LRRC57	0.766175822297187	7.43880794615658	3.07716593664811	0.00268599560895652	0.0466987686420404	-1.99978191493186
CD2	-0.760327136414201	10.027401914062	-3.07674571087515	0.00268945767593869	0.0467234560557914	-2.00094482725508
IMPA2	0.576583316864468	6.26351656895781	3.07615970379282	0.00269429245577185	0.0467508853409172	-2.00256629590614
LOC101930657	-0.508020775333967	5.31419983703761	-3.07605911587729	0.00269512315405025	0.0467508853409172	-2.00284459481927
LINC00847	-0.576653456411238	5.10303332079449	-3.07562843372198	0.00269868259859804	0.0467771650423661	-2.00403608819397
CAPZA2	0.623086492134157	4.37669036818498	3.07248316476027	0.00272480965066704	0.0471585815486096	-2.01273338178905
DNAI2	-0.787054891824064	6.18854595604771	-3.06684524008617	0.00277223041597053	0.0479430324394601	-2.02830497315721
TUBGCP4	-0.535674127215455	6.49894247659145	-3.06473589891569	0.00279016793782122	0.0481804093715845	-2.03412476702388
TCEANC	-0.728595578336886	7.12080302376044	-3.06252700446467	0.00280906730069663	0.0484701808747653	-2.04021568717928
TMEM99	-0.639690838321033	8.049443193344	-3.06211554491706	0.00281260084043542	0.0484945796753296	-2.04134986604385
F2R	0.586638000606223	4.85941002525715	3.05946929134894	0.00283542499236001	0.048797436381735	-2.04864119299874
LOC102724356	-0.650659979016869	8.62480954077861	-3.05933772079083	0.00283656426519701	0.048797436381735	-2.04900357853856
ZNF394	0.842829364210742	9.339481629262	3.05663912598282	0.00286002523184566	0.0491521561495321	-2.05643349037948
SLC12A6	0.675505768069605	7.41835593647789	3.05647241949824	0.00286148041919479	0.0491521561495321	-2.05689229750355
IRF2	-0.880080486633524	9.4281209448275	-3.05547942929757	0.00287016248958863	0.0492273746340239	-2.05962476158352
ETV3	0.823511310335691	6.29169091494264	3.05522721193318	0.00287237159968394	0.0492283611990776	-2.06031868457585
CLP1	0.705764477296777	7.78072021331771	3.0539862669067	0.00288326369076278	0.0493255321165533	-2.063732193372
KIF5B	0.554283491117339	9.81367720292392	3.05385083341612	0.00288445473783743	0.0493255321165533	-2.06410466533569
NRF1	-0.647616312934078	7.81509032998174	-3.05378549943315	0.00288502946951473	0.0493255321165533	-2.06428434330853
C11orf96	0.843545162509412	6.44142897111405	3.05359968079731	0.0028866646636392	0.0493255321165533	-2.06479535424353
COL4A3BP	0.603642851959789	7.09633560059819	3.05309943299675	0.00289107108521741	0.0493508413857356	-2.06617093388948
TCN1	0.599179398134277	4.31371567431973	3.0529419322801	0.00289245971583354	0.0493508413857356	-2.06660399020389
SDR16C5	-0.865305199405976	5.72093355153659	-3.0523826886972	0.00289739537045453	0.0493892924889584	-2.06814150979892
IDE	-0.65021373716054	8.68713818101076	-3.05219760210219	0.00289903058621814	0.0493892924889584	-2.06865031412356
SLC16A6	0.56112588040893	7.22380274273001	3.05166190596209	0.0029037682097843	0.0493978495870869	-2.07012280259147
NVL	-0.583659569828603	7.84340427704056	-3.05165256757295	0.00290385086077936	0.0493978495870869	-2.07014846948173
LOC101060405	-0.571472344664922	7.74227095761437	-3.04874134198726	0.00292972363856483	0.0497270599780143	-2.07814690542584
ESYT1	-0.722565132097095	11.9480098356164	-3.04805171310453	0.00293588373535459	0.0497472688175073	-2.08004069777055
C4orf29	-0.816738082012429	7.56786040925097	-3.04787802726695	0.00293743707047432	0.0497472688175073	-2.08051760114566
HVCN1	-0.551031783693356	7.77096921626777	-3.04737852273192	0.00294190856244817	0.0497861449029691	-2.08188900607504
