# Supplementary material for: Tianhuang formula attenuates cardiomyocyte pyroptosis in myocardial infarction by suppressing oxidative stress and the cGAS–STING–NLRP3 axis
Source: Front Immunol. 2026 Feb 20;17:1761299. doi: 10.3389/fimmu.2026.1761299 (PMC12965622; doi:10.3389/fimmu.2026.1761299)
Supplement: Supplementary file 3 [file DataSheet3.zip › GEO66360/GPL570.txt]

ID	Gene Symbol
1007_s_at	DDR1 /// MIR4640
1053_at	RFC2
117_at	HSPA6
121_at	PAX8
1255_g_at	GUCA1A
1294_at	MIR5193 /// UBA7
1316_at	THRA
1320_at	PTPN21
1405_i_at	CCL5
1431_at	CYP2E1
1438_at	EPHB3
1487_at	ESRRA
1494_f_at	CYP2A6
1552256_a_at	SCARB1
1552257_a_at	TTLL12
1552258_at	LINC00152 /// LOC101930489
1552261_at	WFDC2
1552263_at	MAPK1
1552264_a_at	MAPK1
1552266_at	ADAM32
1552269_at	SPATA17
1552271_at	PRR22
1552272_a_at	PRR22
1552274_at	PXK
1552275_s_at	PXK
1552276_a_at	VPS18
1552277_a_at	MSANTD3
1552278_a_at	SLC46A1
1552279_a_at	SLC46A1
1552280_at	TIMD4
1552281_at	SLC39A5
1552283_s_at	ZDHHC11 /// ZDHHC11B
1552286_at	ATP6V1E2
1552287_s_at	AFG3L1P
1552288_at	CILP2
1552289_a_at	CILP2
1552291_at	PIGX
1552293_at	TMEM196
1552295_a_at	SLC39A13
1552296_at	BEST4
1552299_at	AK9
1552301_a_at	CORO6
1552302_at	TMEM106A
1552303_a_at	TMEM106A
1552304_at	ALG10
1552306_at	ALG10
1552307_a_at	TTC39C
1552309_a_at	NEXN
1552310_at	C15orf40
1552311_a_at	RAX2
1552312_a_at	MFAP3
1552314_a_at	EYA3
1552315_at	GIMAP1
1552316_a_at	GIMAP1
1552318_at	GIMAP1
1552319_a_at	KLK8
1552320_a_at	CCDC65
1552321_a_at	CCDC65
1552322_at	FAM122C
1552323_s_at	FAM122C
1552325_at	CCDC11
1552326_a_at	CCDC11
1552327_at	ARMCX4
1552329_at	RBBP6
1552330_at	CENPBD1
1552332_at	TRIOBP
1552334_at	TRIOBP
1552335_at	CATSPER1
1552337_s_at	HOXD4
1552338_at	GSC
1552340_at	SP7
1552343_s_at	PDE7A
1552344_s_at	CNOT7
1552347_at	CRYZL1
1552348_at	PRSS33
1552349_a_at	PRSS33
1552354_at	C19orf26
1552355_s_at	C19orf26
1552359_at	MCMDC2
1552360_a_at	TIRAP
1552362_a_at	LEAP2
1552364_s_at	MSI2
1552365_at	SCIN
1552367_a_at	SCIN
1552368_at	CTCFL
1552370_at	C4orf33
1552372_at	C4orf33
1552373_s_at	C4orf33
1552375_at	ZNF333
1552377_s_at	TVP23C
1552378_s_at	RDH10
1552379_at	RDH10
1552381_at	SRSF12
1552383_at	FAM71A
1552384_a_at	FAM71A
1552386_at	GAPT
1552388_at	FLJ30901 /// SCUBE1
1552389_at	ERICH5
1552390_a_at	ERICH5
1552391_at	CCDC185
1552393_at	ENTHD1
1552394_a_at	ENTHD1
1552395_at	TSSK3
1552396_at	WFDC6
1552398_a_at	CLEC12A
1552399_a_at	BRF1
1552400_a_at	C15orf27
1552401_a_at	BACH1 /// GRIK1-AS2
1552402_at	CALML6
1552405_at	NLRP5
1552408_at	ODF4
1552409_a_at	ODF4
1552410_at	CLEC4F
1552411_at	DEFB106A /// DEFB106B
1552412_a_at	DEFB106A /// DEFB106B
1552414_at	WFDC9
1552415_a_at	WFDC9
1552417_a_at	NEDD1
1552418_at	TTLL10
1552419_s_at	TTLL10
1552421_a_at	CALR3
1552422_at	C10orf25
1552423_at	ETV3
1552424_at	KLHL10
1552425_a_at	KLHL10
1552426_a_at	TM2D3
1552427_at	ZNF485
1552430_at	WDR17
1552432_at	MFSD6L
1552436_a_at	CDH23 /// LOC100653137
1552438_a_at	ANKAR
1552439_s_at	MEGF11
1552440_at	GPR182
1552445_a_at	ESX1
1552448_a_at	C8orf12
1552449_a_at	LOC653486 /// SCGB1C1
1552450_a_at	DNAJC5G
1552452_at	WDR88
1552453_a_at	WDR88
1552455_at	PRUNE2
1552456_a_at	MBD3L2
1552457_a_at	ADAMTSL1
1552458_at	MBD3L1
1552459_a_at	MBD3L1
1552461_at	FAM46D
1552463_at	SERPINB11
1552466_x_at	LINC00161
1552467_at	DSCR10
1552468_a_at	DSCR10
1552470_a_at	ABHD11
1552472_a_at	ACAP2
1552473_at	GAMT
1552474_a_at	GAMT
1552476_s_at	PLCD3
1552477_a_at	IRF6
1552478_a_at	IRF6
1552480_s_at	PTPRC
1552481_s_at	MAN1A2
1552482_at	RAPH1
1552484_at	SMCR8
1552485_at	LACTB
1552486_s_at	LACTB
1552487_a_at	BNC1
1552489_s_at	MPP4
1552490_at	LACE1
1552491_at	IDI2
1552493_s_at	CYP11B1
1552494_at	TAF8
1552496_a_at	COBL
1552497_a_at	SLAMF6
1552498_at	ZSCAN20
1552499_a_at	ZSCAN20
1552501_a_at	GPBAR1
1552502_s_at	RHBDL2
1552503_at	FRAS1
1552504_a_at	BRSK1
1552506_at	CRB2
1552507_at	KCNE4
1552508_at	KCNE4
1552509_a_at	CD300LG
1552510_at	SLC34A3
1552511_a_at	CPA6
1552514_at	WBP2NL
1552515_at	HIPK1
1552516_a_at	HIPK1
1552518_s_at	MTBP
1552519_at	ACVR1C
1552520_at	TMEM74
1552521_a_at	TMEM74
1552522_at	TIGD4
1552523_a_at	TIGD4
1552524_at	ART5
1552526_at	FAM71C
1552528_at	C21orf67
1552531_a_at	NLRP11
1552532_a_at	ATP6V1C2
1552535_at	CLDN19
1552536_at	VTI1A
1552538_a_at	KIF6
1552540_s_at	IQCD
1552541_at	TAGAP
1552542_s_at	TAGAP
1552543_a_at	STON2
1552544_at	SERPINA12
1552546_a_at	LETM2
1552548_at	BSND
1552549_a_at	BSND
1552552_s_at	CLEC4C
1552553_a_at	NLRC4
1552554_a_at	NLRC4
1552555_at	PRSS36
1552557_a_at	ZDHHC15
1552558_a_at	RAI1
1552559_a_at	CDK15
1552562_at	ZNF570
1552563_a_at	AF131215.4
1552564_at	NUDT9P1
1552566_at	BTBD16
1552568_at	RTP3
1552569_a_at	RTP3
1552570_at	TSPEAR
1552572_a_at	MIPOL1
1552573_s_at	MIPOL1
1552575_a_at	C6orf141
1552576_at	ALMS1P
1552578_a_at	MYO3B
1552579_a_at	ADAM21
1552580_at	TRIML2
1552582_at	ABCC13
1552583_s_at	ABCC13
1552584_at	IL12RB1
1552585_s_at	GTF2A1L
1552586_at	TRPV3
1552587_at	CNBD1
1552588_a_at	CNBD1
1552590_a_at	ABCC12
1552592_at	MMP21
1552594_at	TMEM190
1552596_at	GAS2L2
1552598_at	KCNG4
1552599_at	PXT1
1552602_at	CACNG5
1552604_at	LINC00308
1552605_s_at	LINC00308
1552607_at	FAM223A /// FAM223B
1552608_at	WFDC11
1552609_s_at	IFNL2 /// IFNL3
1552610_a_at	JAK1
1552611_a_at	JAK1
1552612_at	CDC42SE2
1552613_s_at	CDC42SE2
1552615_at	ACACB
1552616_a_at	ACACB
1552617_a_at	RFWD2
1552618_at	STX6
1552619_a_at	ANLN
1552620_at	SPRR4
1552621_at	POLR2J /// POLR2J2 /// POLR2J3 /// UPK3BL
1552622_s_at	LOC441259 /// POLR2J /// POLR2J2 /// POLR2J3 /// UPK3BL
1552623_at	HSH2D
1552625_a_at	TRNT1
1552626_a_at	TMEM163
1552627_a_at	ARHGAP5
1552628_a_at	HERPUD2
1552629_a_at	JMJD6
1552630_a_at	SRCAP
1552631_a_at	MAP3K6
1552632_a_at	ARSG
1552633_at	ZNF101
1552634_a_at	ZNF101
1552637_at	PTPN11
1552639_at	KLHDC7B
1552641_s_at	ATAD3A /// ATAD3B
1552643_at	ZNF626
1552644_a_at	PHC3
1552646_at	IL11RA
1552648_a_at	TNFRSF10A
1552649_a_at	RAD51L3-RFFL /// RFFL
1552651_a_at	RAD51L3-RFFL /// RFFL
1552652_at	HPS4
1552656_s_at	UHMK1
1552657_a_at	TXNDC2
1552658_a_at	NAV3
1552660_a_at	C5orf22
1552661_at	PCDHGB7
1552662_a_at	PCDHGB7
1552663_a_at	ERC1
1552664_at	FLCN
1552665_at	JMJD1C-AS1
1552666_a_at	LRRC7
1552667_a_at	SH2D3C
1552669_at	PPP1R3B
1552670_a_at	PPP1R3B
1552671_a_at	SLC9A7
1552672_a_at	IGSF3
1552673_at	RFX6
1552674_at	DIRC1
1552675_at	DNAJB7
1552676_at	UCN3
1552677_a_at	DIP2A
1552678_a_at	USP28
1552680_a_at	CASC5
1552682_a_at	CASC5
1552684_a_at	SENP8
1552685_a_at	GRHL1
1552686_at	CNBD2
1552687_a_at	CNBD2
1552689_at	CASKIN1
1552690_a_at	CACNA2D4
1552691_at	ARL11
1552693_at	ARL11
1552694_at	SLC2A13
1552695_a_at	SLC2A13
1552696_at	NIPA1
1552698_at	TUBA3FP
1552701_a_at	CARD16
1552703_s_at	CARD16 /// CASP1
1552705_at	DUSP19
1552708_a_at	DUSP19
1552711_a_at	CYB5D1
1552712_a_at	NMNAT2
1552713_a_at	SLC4A1
1552714_at	CREG2
1552715_a_at	RXFP1
1552716_at	SPEF2
1552717_s_at	CEP170 /// CEP170P1
1552718_at	DTD1
1552719_at	CASC4
1552721_a_at	FGF1
1552722_at	ARPP21
1552724_at	RHOXF1
1552725_s_at	ADAMTS17
1552726_at	ADAMTS17
1552727_s_at	ADAMTS17
1552729_at	SNHG7 /// SNORA17 /// SNORA43
1552730_at	DHH
1552731_at	ABRA
1552732_at	ABRA
1552733_at	KLHDC1
1552734_at	RICTOR
1552735_at	PCDHGA4
1552736_a_at	NETO1
1552737_s_at	WWP2
1552738_a_at	ST7L
1552739_s_at	ST7L
1552740_at	C2orf15
1552742_at	KCNH8
1552743_at	MCF2L
1552745_at	SLCO6A1
1552747_a_at	PP2D1
1552749_a_at	KLC3
1552750_at	CIB3
1552751_a_at	CIB3
1552752_a_at	CADM2
1552754_a_at	CADM2
1552755_at	C9orf66
1552757_s_at	C9orf66
1552758_at	HDAC9
1552760_at	HDAC9
1552761_at	SLC16A11
1552763_at	TMEM67
1552765_x_at	TMEM67
1552766_at	HS6ST2
1552767_a_at	HS6ST2
1552768_at	CAMKK1
1552769_at	ZNF625
1552770_s_at	ZNF563
1552771_a_at	LIN9
1552772_at	CLEC4D
1552773_at	CLEC4D
1552774_a_at	SLC25A27
1552775_at	GPRC6A
1552777_a_at	RAET1E
1552779_a_at	SLC44A5
1552782_at	SLC44A5
1552783_at	ZNF417
1552785_at	ZNF781
1552787_at	HELB
1552788_a_at	HELB
1552789_at	SEC62
1552790_a_at	SEC62
1552791_a_at	TRDN
1552792_at	SOCS4
1552793_at	C8orf31
1552794_a_at	ZNF547
1552796_a_at	SIM1
1552797_s_at	PROM2
1552798_a_at	TLR4
1552799_at	TSNARE1
1552800_at	ABHD11
1552801_at	CAPN13
1552803_a_at	STMN1
1552804_a_at	TIRAP
1552806_a_at	SIGLEC10
1552807_a_at	SIGLEC10
1552808_at	ADAMTSL1
1552809_at	RFX4
1552811_at	WFIKKN1
1552812_a_at	SENP1
1552813_at	KLF14
1552814_a_at	KLF14
1552816_at	NXNL2
1552818_a_at	BRS3
1552819_at	LINC00205 /// LOC102723489 /// LOC102725097
1552822_at	TMX3
1552825_at	ZNF396
1552826_at	SLC26A7
1552827_s_at	SLC26A7
1552828_at	SNX18
1552829_at
1552830_at	FBXO39
1552833_at	B3GNT6
1552834_at	B3GNT6
1552835_at	DENND1B
1552836_at	ZNF619
1552837_at	ICK
1552839_at	FAM71D
1552841_s_at	BCL2L14
1552842_at	HS6ST3
1552843_at	SLC26A1
1552845_at	CLDN15
1552846_s_at	RAB42
1552848_a_at	PTCHD1
1552849_at	M1AP
1552851_at	ZSCAN4
1552852_a_at	ZSCAN4
1552853_at	VWA5B1
1552854_a_at	VWA5B1
1552856_at	LINC00311
1552857_a_at	HTR6
1552858_at	MAGEB6
1552860_at	LOC101060464 /// LOC101929858 /// LOC101930165 /// LOC101930171 /// TCEB3C /// TCEB3CL /// TCEB3CL2
1552862_at	RUSC1-AS1
1552863_a_at	CACNG6
1552865_a_at	LMNTD1
1552867_at
1552868_at	CIRBP-AS1
1552870_s_at	AXDND1
1552872_at	ASMTL-AS1
1552873_s_at	ASMTL-AS1
1552875_a_at	CD200R1
1552876_at	LINC00334
1552877_s_at	LINC00334
1552878_at	ATOH7
1552879_a_at	ATOH7
1552880_at	SEC16B
1552882_a_at	AMER1
1552884_at	NKX6-3
1552885_a_at	NKX6-3
1552887_at	TBATA
1552889_a_at	EXOC3L2
1552890_a_at	CABP4
1552892_at	TNFRSF13C
1552893_at	CAMK2N2
1552895_a_at	ANKRD30BP2
1552897_a_at	KCNG3
1552898_a_at	KCNG3
1552899_at	LINC01312
1552900_a_at	LINC01312
1552902_a_at	FOXP2
1552903_at	B4GALNT2
1552904_at	NETO1
1552906_at	FMR1NB
1552908_at	GCSAML
1552910_at	SIGLEC11
1552911_at	SIGLEC11
1552912_a_at	IL23R
1552913_at	MAGEB18
1552914_a_at	CD276
1552915_at	IFNL2
1552917_at	IFNL1
1552919_at	C4orf36
1552921_a_at	FIGNL1
1552922_at	RIMS1
1552923_a_at	PITPNM2
1552924_a_at	PITPNM2
1552925_at	PCDH10
1552927_at	TAB3
1552928_s_at	TAB3
1552929_at	GRK7
1552930_at	MMEL1
1552931_a_at	PDE8A
1552932_at	NLRP6
1552933_at	AKNAD1
1552935_at	ZCCHC5
1552937_s_at	ATRIP /// TREX1
1552938_at	ZIC5
1552939_at	ANGPT1
1552940_at	TEDDM1
1552942_at	LOC149373
1552943_at	GABRG1
1552944_a_at	PANX2
1552946_at	ZNF114
1552947_x_at	ZNF114
1552948_at	CCDC27
1552950_at	C15orf26
1552952_at	LOC100652931 /// RBMY2FP
1552953_a_at	NEUROD2
1552954_at	C5orf17
1552955_at	LINC00208
1552957_at	DNAH6
1552960_at	LRRC15
1552961_at
1552964_at	TTC40
1552965_a_at	B3GNT7
1552967_at	ZNF645
1552969_a_at	ZMYM6
1552970_s_at	ZMYM6
1552971_at	SGCZ
1552972_at	LOC100507431
1552973_at	WNT9B
1552974_at
1552975_x_at
1552976_at
1552977_a_at	CNPY3
1552978_a_at	SCAMP1
1552979_at	LINC00471
1552980_at	HAS3
1552982_a_at	FGF4
1552985_at	SLC30A8
1552986_at	LOC142937
1552987_a_at	LOC439933
1552988_at	C11orf65
1552990_at	FAM71E2
1552991_at	OR5P2
1552993_at	DYDC1
1552995_at	IL27
1552997_a_at	IQCF1
1552998_at	DEFB125
1552999_a_at	WFDC10B
1553002_at	DEFB105A /// DEFB105B
1553003_at	PKHD1
1553004_at	PKD1L1
1553006_at	GPR112
1553007_a_at	TENM1
1553009_s_at	REXO1L1P
1553011_at	TAF1L
1553013_at	CNTNAP5
1553015_a_at	RECQL4
1553016_at	GPR113
1553019_at	TMC2
1553020_at	SMCR5
1553021_s_at	BICD2
1553022_at	ZIM3
1553023_a_at	NOX5
1553024_at	DAOA-AS1
1553025_at	GPR126
1553027_a_at	KLHL4
1553028_at	GPR156
1553030_a_at	SUOX
1553031_at	GPR115
1553032_at	IL31RA
1553033_at	SYTL5
1553034_at	SDCCAG8
1553036_at	GPR111
1553037_a_at	SYN2
1553039_a_at	ASB10
1553041_at	HTR3C
1553042_a_at	NFKBID
1553043_a_at	CD300LF
1553044_at	GJA10
1553045_at	WNT9A
1553046_s_at	GAL3ST2
1553047_at	PIP4K2B
1553048_a_at	PIP4K2B
1553051_s_at	ODF3
1553052_at	WFDC13
1553053_at	LINC00521
1553055_a_at	SLFN5
1553057_at	SERPINB12
1553058_at	GIPC3
1553059_at	PGLYRP3
1553060_at	PSKH2
1553061_at	OR6W1P
1553062_at	MOGAT1
1553063_at	GPR78
1553064_at	H1FOO
1553066_at	TAAR9
1553067_a_at	GNRHR2
1553069_at
1553070_a_at	MYOZ3
1553071_a_at	MYOZ3
1553072_at	BNIPL
1553074_at	ASB11
1553075_a_at	OFCC1
1553076_at	OFCC1
1553077_at	SDR9C7
1553078_at	OR5P3
1553079_at	TRIM40
1553080_at	CSN1S2AP
1553081_at	WFDC12
1553082_at	CRYGN
1553083_at
1553084_at	STARD6
1553086_at	C11orf40
1553087_at	C18orf12
1553088_a_at	BCL2L11
1553089_a_at	WFDC2
1553093_a_at	DEFB119
1553094_at	FLJ45513 /// TAC4
1553096_s_at	BCL2L11
1553099_at	TIGD1
1553101_a_at	ALKBH5
1553102_a_at	CCDC69
1553103_at	NFX1
1553105_s_at	DSG2
1553106_at	C5orf24
1553107_s_at	C5orf24
1553108_at	C5orf24
1553111_a_at	KBTBD6
1553112_s_at	CDK8
1553113_s_at	CDK8
1553114_a_at	PTK6
1553115_at	NKD1
1553117_a_at	STK38
1553118_at	THEM4
1553120_at	CLSPN
1553122_s_at	RBAK
1553123_at	WDR62
1553125_x_at	WDR62
1553126_a_at	SLC39A12
1553127_a_at	RNF168
1553129_at	SVEP1
1553130_at	LOC652276
1553131_a_at	GATA4
1553132_a_at	TC2N
1553133_at	C9orf72
1553134_s_at	C9orf72
1553136_at	KCTD18
1553137_s_at	KLF11
1553138_a_at	ANKLE1
1553139_s_at	PLXNA3
1553140_at	PELO
1553141_at	LACC1
1553142_at	LACC1
1553145_at	TAPT1-AS1
1553146_at	C3orf30
1553147_at	RANBP3L
1553148_a_at	SNX13
1553150_at	KDM1B
1553151_at	ATP6V0D2
1553153_at	ATP6V0D2
1553155_x_at	ATP6V0D2
1553156_at	LHX4
1553157_at	LHX4
1553158_at	CEP19
1553159_at	DNAH11
1553162_x_at	PROSER3
1553163_at	ADPRHL1
1553165_at	SYNRG
1553166_at	CDH24
1553167_a_at	SEPSECS
1553168_at	GRIK5
1553169_at	LRRN4
1553171_x_at	LRRN4
1553172_at	ZNF777
1553174_at	JPH2
1553175_s_at	PDE5A
1553176_at	SH2D1B
1553177_at	SH2D1B
1553178_a_at	SSTR3
1553179_at	ADAMTS19
1553180_at	ADAMTS19
1553181_at	DDX31
1553183_at	UMODL1
1553185_at	RASEF
1553186_x_at	RASEF
1553188_s_at	PARD3B
1553190_s_at	PARD3B
1553191_at	DST
1553192_at	ZNF441
1553193_at	ZNF441
1553194_at	NEGR1
1553196_a_at	FCRL3
1553197_at	DCAF4L2
1553199_at	DCAF4L2
1553202_at	STOX1
1553204_at	C20orf166-AS1
1553205_at	C20orf166-AS1
1553207_at	ARL10
1553208_s_at
1553209_at	RNFT2
1553211_at	ANKFN1
1553212_at	KRT78
1553213_a_at	KRT78
1553214_a_at	CCDC7
1553215_s_at	CCDC7
1553216_at	ZNF41
1553217_s_at	ZNF41
1553218_a_at	ZNF512
1553219_a_at	AMMECR1
1553220_at	FAM117B
1553221_at	ZNF583
1553222_at	OXER1
1553224_at	LUZP1
1553225_s_at	ZNF75D
1553226_at	LINC00052
1553227_s_at	BRWD1
1553228_at	CCDC89
1553229_at	ZNF572
1553232_at	RMDN2
1553234_at	ADAMTS18
1553235_at	PCDHAC1
1553237_x_at	PCDHAC1
1553238_a_at	HIPK4
1553239_at	FAM124A
1553241_at	NKAIN3
1553243_at	ITIH5
1553244_at	FANCB
1553246_a_at	POMK
1553247_a_at	ZNF709
1553248_at	CCDC57
1553249_at	SMC1B
1553252_a_at	BRWD3
1553253_at	ASB16
1553254_at	MAGEE2
1553255_at	ERVV-1
1553257_at	GAL3ST3
1553258_at	FLJ30679
1553260_s_at	ALS2CR11
1553261_x_at	ALS2CR11
1553262_a_at	UTS2R
1553263_at	USH1G
1553264_a_at	SYN1
1553265_at	SLC23A3
1553266_at	CNOT6L
1553267_a_at	CNOT6L
1553268_at	RHBDL3
1553269_at	ZNF718
1553271_at	DIP2B
1553272_at	SLC36A1
1553274_a_at	SNRNP48
1553275_s_at
1553276_at	ZNF560
1553277_at	RTTN
1553279_at	BTNL9
1553280_at	PUS10
1553281_at	PLCXD2
1553282_at	C21orf128
1553284_s_at	LMLN
1553285_s_at	RAD9B
1553286_at	ZNF555
1553288_a_at	NYAP1
1553292_s_at	SGK494
1553293_at	MRGPRX3
1553295_at	ABCA13
1553296_at	GPR128
1553297_a_at	CSF3R
1553298_at	C17orf77
1553299_at	DUSP5P1
1553300_a_at	DGKH
1553301_a_at	TMEM182
1553303_at	C16orf46
1553304_at	LSM14B
1553306_at	CASP8
1553310_at	PLB1
1553311_at	C20orf197
1553313_s_at	SLC5A3
1553314_a_at	KIF19
1553315_at	SLFNL1
1553316_at	GPR82
1553317_s_at	GPR82
1553318_at	RIBC1
1553319_at	OXGR1
1553320_s_at	CDC14C
1553321_a_at	SULT1C4
1553322_s_at	TEAD1
1553323_a_at	CATSPER2 /// CATSPER2P1 /// LOC101930343
1553325_at	POU5F2
1553326_at	RXFP2
1553327_a_at	BEND7
1553328_a_at	SLC18A2
1553329_at	SSMEM1
1553330_at	SSMEM1
1553333_at	MAB21L3
1553335_x_at	LOC285696
1553336_a_at	MIER3
1553338_at	SDE2
1553340_s_at	SLC35G3 /// SLC35G4P /// SLC35G5
1553341_at	UROC1
1553344_at	PCDH15
1553346_a_at	TNRC6A
1553347_s_at	KCNA6
1553348_a_at	NFX1
1553349_at	ARID2
1553350_at	AMER3
1553351_at	OTUD7A
1553352_x_at	ERVW-1
1553354_a_at
1553355_at
1553356_at
1553357_at	LINC00889
1553359_at	FBXL18
1553361_x_at	FBXL18
1553362_at	DNAH6
1553363_at	C6orf195
1553364_at	PNPLA1
1553365_at	DEPDC4
1553366_s_at	ANKRD23 /// ANKRD39
1553367_a_at	COX6B2
1553369_at	FAM129C
1553371_at	EPHA10
1553372_at
1553373_at	WDR64
1553374_at	PRO2949
1553375_at	BTBD9
1553376_a_at	AXDND1
1553378_a_at	HEATR9
1553380_at	PARP15
1553383_at	ARHGAP42
1553385_at	LINC01101
1553386_at	MFSD2A
1553387_at	ATM
1553388_at	FAM26D
1553389_at	NPHP3
1553390_at	ATG9B
1553391_at	CXorf58
1553392_at	EFCAB3 /// LOC102724660
1553394_a_at	TFAP2B
1553395_a_at	CD200R1
1553396_a_at	CCDC13
1553397_at	CCDC13
1553398_at
1553399_a_at	CRHR1-IT1 /// MGC57346
1553400_a_at	CRHR1-IT1 /// MGC57346
1553401_at	MRGPRX1
1553402_a_at	HFE
1553403_at	RLN3
1553405_a_at	CSMD1
1553407_at	MACF1
1553409_at	ADAMTS20
1553410_a_at	ABCC12
1553411_s_at	SALL3
1553412_at	AGBL4
1553413_at	FLJ13744
1553415_at	SLC17A8
1553417_at	C11orf44
1553418_a_at	CNTNAP5
1553420_at	SATB2-AS1
1553422_s_at	RBFOX1
1553423_a_at	SLFN13
1553424_at	C12orf40
1553425_at	WDR65
1553426_at	C5orf64
1553427_at	ADAMTS15
1553428_at	LY86-AS1
1553429_at	FLJ31713
1553430_a_at	EDARADD
1553432_s_at	LOC101060424 /// LOC653786 /// OTOA
1553433_at	CCDC171
1553434_at	CYP4Z2P
1553435_at	C18orf15
1553436_at	MUC19
1553437_at	KLHDC7A
1553438_at	C11orf72
1553439_at
1553440_at	AQP4-AS1
1553441_at	CNTNAP4
1553442_a_at	CNTNAP4
1553443_at	FER1L6-AS1
1553444_a_at	C1orf127
1553446_at	LOC100996634
1553447_at	AGBL1
1553448_at	FLJ34503
1553449_at	LINC00304
1553450_s_at	LINC00304
1553451_at	CCDC79
1553452_at	MYO1H
1553453_at	ASB14
1553454_at	RPTN
1553456_at
1553457_at	LINC00269
1553458_at	VSTM4
1553459_at	CCDC150
1553460_at	C2orf61
1553461_at	FAM9B
1553462_at
1553464_at	FLJ40288
1553465_a_at	CES5A
1553466_at	CHDC2
1553467_at	DCAF8L2 /// FLJ32742 /// LOC101928481
1553468_at	HYDIN2
1553470_at	DNAH17
1553471_at	SLC35G3
1553472_at	FLJ32955
1553474_at	LOC100288966
1553475_at
1553478_at	KIRREL3-AS3
1553479_at	TMEM145
1553482_at	C15orf32
1553483_at	TSGA10IP
1553484_at	LINC00477
1553485_at	CCDC140
1553486_a_at	C17orf78
1553488_at	TEKT5
1553489_a_at	TEKT5
1553491_at	KSR2
1553492_a_at	PAX1
1553493_a_at	TDH
1553494_at	TDH
1553497_at	LINC00615
1553498_at
1553499_s_at	SERPINA9
1553500_at	FBXL21
1553502_a_at	AKAP2 /// PALM2 /// PALM2-AKAP2
1553504_at	MRGPRX4
1553505_at	A2ML1
1553506_at	CPO
1553507_a_at	GPR6
1553508_at	MDS2
1553510_s_at	RQCD1
1553511_at	GJD3
1553512_at	HOXC12
1553513_at	VNN3
1553514_a_at	VNN3
1553515_at	MYEOV2
1553517_at	FERD3L
1553518_at	DEFT1P /// DEFT1P2
1553519_at	LINC00314
1553521_at	DEFB104A /// DEFB104B
1553523_at	NLRP14
1553524_at	DGKB
1553525_at	NLRP13
1553526_at	NLRP8
1553527_at	NLRP9
1553528_a_at	TAF5
1553529_at	TAS1R2
1553530_a_at	ITGB1
1553531_at	PCSK6
1553532_a_at	ZNF341
1553533_at	JPH1
1553534_at	NLRP10
1553535_a_at	RANGAP1
1553536_at	MBNL2
1553537_at	KRT73
1553538_s_at	COX1
1553539_at	KRT74
1553540_a_at	SLC29A2
1553541_at	LMX1A
1553542_at	CCDC125
1553544_at	GPR101
1553545_at	ILDR1
1553546_at
1553547_at
1553549_at	VN1R2
1553550_at	VN1R5
1553551_s_at	ND2
1553552_at	TAAR8
1553553_at	TAS2R39
1553555_at	TAS2R38
1553556_at	TAS2R40
1553558_at	TAS2R41
1553559_at	TMEM171
1553560_at	VN1R4
1553561_at	TAS2R50
1553562_at	CD8B /// LOC100996919
1553564_at	MACROD2
1553565_s_at	DDAH1
1553566_at	PIANP
1553567_s_at	ATP6
1553568_a_at	HIST1H1T
1553569_at	COX2
1553570_x_at	COX2
1553572_a_at	CYGB
1553573_s_at	EFNA2
1553574_at	IFNE
1553575_at	ND6
1553579_a_at	SPAG11A /// SPAG11B
1553581_s_at	SREK1IP1
1553582_a_at	SPAG11A /// SPAG11B
1553583_a_at	THRSP
1553584_at	CXorf36
1553585_a_at	MAGEA10-MAGEA5 /// MAGEA5
1553586_at	FBXL19-AS1
1553587_a_at	POLE4
1553588_at	ND3 /// SH3KBP1
1553589_a_at	PDZK1IP1
1553590_at	FAM27E2 /// FAM27E3
1553591_at	BCRP3
1553592_x_at	BCRP3
1553593_a_at	TAL2
1553594_a_at	INSL3
1553599_a_at	SYCP3
1553600_at	TMIE
1553601_a_at	TMIE
1553602_at	MUCL1
1553603_s_at	ATL2
1553604_at	ABCA13
1553605_a_at	ABCA13
1553607_at	BACH1 /// GRIK1-AS2 /// LINC00189
1553608_a_at	LINC00189
1553611_s_at	KLHL35
1553612_at	ZNF354B
1553613_s_at	FOXC1
1553614_a_at	FLJ25694 /// LOC101929344
1553618_at	TRIM43 /// TRIM43B
1553619_a_at	TRIM43 /// TRIM43B
1553620_at	TRIM42
1553622_a_at	FSIP1
1553623_at	MGC15705
1553625_at	FAM98B
1553626_a_at	EFCAB13
1553627_s_at	EFCAB13
1553629_a_at	FAM71B
1553630_at	C10orf107
1553633_s_at	LOC101929373 /// SLC9B1
1553634_a_at	WEE2-AS1
1553635_s_at	TCTEX1D1
1553636_at	TMCO5A
1553637_s_at	TMCO5A
1553639_a_at	PPARGC1B
1553640_at	XKR6
1553641_a_at	TSGA13
1553642_at	C9orf163
1553644_at	SYNE3
1553645_at	CCDC141
1553646_at	HDX
1553647_at	CDYL2
1553651_at	C18orf54
1553652_a_at	C18orf54
1553654_at	SYT14
1553655_at	CDC20B
1553656_at	TECTB
1553657_at	VWA3A
1553658_at	LINC00896
1553660_at	HUS1B
1553661_a_at	HUS1B
1553663_a_at	NPB
1553666_at	CCDC34
1553668_at	LRCH3
1553670_at	INTS4
1553672_at	ENAH
1553673_at	STK35
1553674_at	LRRIQ3
1553675_at	KLC4
1553677_a_at	TIPRL
1553678_a_at	ITGB1
1553679_s_at	VKORC1L1
1553681_a_at	PRF1
1553682_at	FBXL14
1553683_s_at	FBXL14
1553684_at	PPIL6
1553685_s_at	SP1
1553686_at	C18orf25
1553688_at	METTL6
1553689_s_at	METTL6
1553690_at	SGOL1
1553691_at	B3GALNT2
1553693_s_at	CBR4
1553694_a_at	PIK3C2A
1553695_a_at	NLRX1
1553696_s_at	ZNF569
1553697_at	CCSAP
1553698_a_at	CCSAP
1553701_a_at	DUSP18
1553702_at	ZNF697
1553703_at	ZNF791
1553704_x_at	ZNF791
1553705_a_at	CHRM3
1553706_at	HTRA4
1553708_at	LINC00525
1553709_a_at	PRPF38A
1553710_at	FAM218A
1553711_a_at	FAM218A
1553713_a_at	RHEBL1
1553715_s_at	FAM195A
1553717_at	KCTD7 /// RABGEF1
1553718_at	ZNF548
1553719_s_at	ZNF548
1553720_a_at	AMER2
1553721_at	RNF152
1553722_s_at	RNF152
1553723_at	GPR97
1553725_s_at	ZNF644
1553726_s_at	TBC1D32
1553727_at	B4GALNT3
1553728_at	LRRC43
1553729_s_at	LRRC43
1553730_x_at	LRRC43
1553732_s_at	CEP89
1553734_at	AK7
1553736_at	ZFC3H1
1553739_at	IRAK2
1553740_a_at	IRAK2
1553741_at	LINC00337
1553743_at	METTL21A
1553746_a_at	OTOGL
1553747_at	MGC16025
1553749_at	FAM76B
1553750_a_at	FAM76B
1553752_at	SPATA25
1553755_at	NXNL1
1553756_at	GLIS3-AS1
1553757_at	IQCG
1553759_at	MCM9
1553761_at	PRR14L
1553764_a_at	AJUBA
1553765_a_at	KLHL32
1553768_a_at	DCBLD1
1553769_at	SLAMF9
1553770_a_at	SLAMF9
1553772_at	GK5
1553775_at	FLJ31715
1553776_at	UBE2U
1553778_at	WBSCR27
1553780_at	LINC00638
1553781_at	ZC3HAV1L
1553785_at	RASGEF1B
1553787_at	C11orf45
1553789_a_at	C21orf58
1553792_at	KIAA1109
1553793_a_at	KIAA1109
1553794_at	STOML3
1553796_at	LINC01105
1553797_a_at	LINC01105
1553798_a_at	FBXL13
1553799_at	FAM227B
1553801_a_at	DTD2
1553802_a_at	SOX3
1553803_at	SPATA32
1553804_a_at	SPATA32
1553805_at	C3orf49
1553808_a_at	NKX2-3
1553809_a_at	TMEM252
1553810_a_at	KIAA1524
1553811_at	FAM222A-AS1
1553812_at	TLE6
1553813_s_at	TLE6
1553815_a_at	TCEANC
1553817_at	LOC102725315 /// LOC727983 /// POM121L10P /// POM121L1P /// POM121L4P /// POM121L8P /// POM121L9P
1553818_x_at	LOC102725315 /// LOC727983 /// POM121L10P /// POM121L1P /// POM121L4P /// POM121L8P /// POM121L9P
1553821_at	HECTD4
1553822_at	RTP1
1553823_a_at	RTP1
1553826_a_at	PRR35
1553828_at	NXPE1
1553829_at	CYP1B1-AS1
1553830_s_at	MAGEA2 /// MAGEA2B
1553831_at	APOBEC3D
1553832_at	LINC00315
1553834_at	COL6A5
1553835_a_at	COL6A5
1553837_at	PGAM5
1553838_at	C4orf45
1553839_at	CCDC149
1553840_a_at	CCDC149
1553842_at	BEND2
1553843_at	C10orf67
1553844_a_at	C10orf67
1553845_x_at	C10orf67
1553846_at	SPERT
1553847_a_at	SPERT
1553849_at	CCDC26
1553850_at	C21orf88
1553851_at	SPIC
1553852_at	VPS13B
1553856_s_at	P2RY10
1553857_at	IGSF22
1553858_at	ZBTB3
1553859_at	TPH1
1553860_at	DCST1
1553861_at	TCP11L2
1553863_at	WDFY4
1553864_at	GPR26
1553865_a_at	GPR26
1553868_a_at	KIAA0825
1553869_at	SESN3
1553871_at	CSNK1G2-AS1
1553872_at	NATD1
1553873_at	KLHL34
1553874_a_at	ZSCAN10
1553875_s_at	ZSCAN10
1553876_at	SAMD3
1553878_at	GOT1L1
1553879_a_at	GOT1L1
1553880_at	C10orf91
1553881_at	MGC16142
1553882_at	LINC00504 /// LINC00504 /// MGC4836
1553883_at	ZNF99
1553885_x_at	ZNF99
1553886_at	CCDC108
1553887_at	SIGLECL1
1553888_at	LDHAL6A
1553889_at	MRGPRX2
1553890_s_at	NTN5
1553891_at	KLF17
1553893_at	CCDC105
1553894_at	CCDC122
1553895_at	C11orf42
1553898_a_at	DKFZp434L192
1553900_s_at	POM121L1P /// POM121L8P /// POM121L9P
1553901_x_at	ZNF486
1553905_at	CXorf22
1553906_s_at	FGD2
1553907_a_at	EXD1
1553909_x_at	FAM178A
1553910_at	NBPF4
1553911_at	ZNF663P
1553912_at	LINC00955
1553914_at	MGC34800
1553915_at	C10orf126
1553917_at	PIKFYVE
1553918_at	LINC00479
1553919_at	C9orf62
1553920_at	C9orf84
1553923_at	SLC22A24
1553924_at	FMO9P
1553927_at	C7orf33
1553928_at	ELMOD2
1553929_at	ACER1
1553930_at	TAAR1
1553931_at	OSTCP1
1553934_at	LINC00305
1553935_at	BFSP2-AS1
1553936_a_at	BFSP2-AS1
1553938_a_at	STK32A
1553940_a_at	LRRC28
1553943_at	NS3BP
1553944_at	CTAGE5 /// MIA2
1553945_at	GPHB5
1553946_at	DCD
1553947_at	EXOSC6
1553949_at	IQSEC3
1553952_at	ZDHHC19
1553954_at	ALG14
1553955_at	PPP1R21
1553956_at	TMEM237
1553957_at	ZNF564
1553959_a_at	B3GALT6
1553960_at	SNX21
1553961_s_at	SNX21
1553962_s_at	RHOB
1553963_at	RHOB
1553965_x_at	RHOB
1553967_at	ADAT3
1553968_a_at	ADAT3
1553970_s_at	CEL
1553971_a_at	GATS
1553972_a_at	CBS
1553973_a_at	SPINK6
1553974_at	C22orf39
1553976_a_at	DPCD
1553977_a_at	CYP39A1
1553978_at	MEF2BNB
1553979_at	ZNF121
1553982_a_at	RAB7B
1553983_at	DTYMK
1553984_s_at	DTYMK
1553986_at	RASEF
1553987_at	MAPKAPK5-AS1
1553989_a_at	ATP6V1C2
1553990_at	BRICD5
1553991_s_at	LOC101928274 /// VSIG10
1553992_s_at	NBR2
1553993_s_at	MED25 /// MIR6800
1553994_at	NT5E
1553995_a_at	NT5E
1553997_a_at	ASPHD1
1553998_at	DMRTC1 /// DMRTC1B
1554001_at	TRIM37
1554003_at	ARHGEF28
1554004_a_at	ARHGEF28
1554006_a_at	LLGL2
1554007_at
1554008_at	OSMR
1554010_at	NDST1
1554012_at	RSPO2
1554014_at	CHD2
1554015_a_at	CHD2
1554016_a_at	USB1
1554017_at	RILPL1 /// SNRNP35
1554018_at	GPNMB
1554019_s_at	CEP57L1
1554020_at	BICD1
1554021_a_at	ZNF12
1554022_at	CCDC13
1554023_s_at	CCDC13
1554026_a_at	MYO10
1554027_a_at	SLC4A4
1554029_a_at	TTC37
1554030_at	ARSB
1554032_at	ARSB
1554033_at	FRMD4A
1554034_a_at	FRMD4A
1554036_at	ZBTB24
1554037_a_at	ZBTB24
1554038_at	LARP1B
1554039_at	C14orf159
1554041_at	TMEM239
1554042_s_at	TMEM239
1554043_a_at
1554044_a_at	MRAP
1554045_at	ZNF24
1554047_at	TXNDC9
1554049_s_at	DCAF8
1554050_at	SMPDL3B
1554052_at	CNOT1
1554053_at	SPTLC1
1554057_at	ASH1L-AS1
1554059_at	SETMAR
1554060_s_at	SETMAR
1554062_at	XG
1554063_at	ZHX1-C8orf76
1554065_at	MVB12B
1554067_at	C12orf66
1554068_s_at	C12orf66
1554069_at	EPHA8
1554071_at	CCDC67
1554072_s_at	CCDC67
1554074_s_at	SLFNL1
1554076_s_at	TMEM136
1554077_a_at	TMEM53
1554078_s_at	DNAJA3
1554079_at	GALNT18
1554080_at	RQCD1
1554082_a_at	NOL9
1554084_a_at	NOL9
1554085_at	DDX51
1554086_at	TUBGCP3
1554089_s_at	SBDS /// SBDSP1
1554091_a_at	TIRAP
1554093_a_at	SNAPC5
1554094_at	ENTPD5
1554095_at	RBM33
1554096_a_at	RBM33
1554097_a_at	MIR31HG
1554098_at	SPIN3
1554099_a_at	SPIN3
1554101_a_at	TMTC4
1554102_a_at	TMTC4
1554103_at
1554105_at	TMEM185A
1554106_at	NBEAL1
1554108_at
1554110_at	CDCP1
1554112_a_at	ULK2
1554113_a_at	SLC4A8
1554114_s_at	SSH2
1554115_at	C5orf58
1554116_s_at	PARP11
1554117_at	CCDC60
1554119_at	USB1
1554121_at	HSD17B12
1554122_a_at	HSD17B12
1554125_a_at	NLGN4Y
1554126_at	MSRB3
1554127_s_at	MSRB3
1554128_at	ADIG
1554129_a_at	ADIG
1554131_at	CCSER2
1554132_a_at	CCSER2
1554133_at	RUFY2
1554140_at	WDR78
1554141_s_at	WDR78
1554142_at	SUGT1P3
1554143_a_at	SUGT1P3
1554145_a_at	PPP1R21
1554147_s_at	MAATS1
1554148_a_at	SLC33A1
1554149_at	CLDND1
1554151_at	OGDH
1554152_a_at	OGDH
1554153_a_at	PHF21A
1554154_at	GDAP2
1554155_at	MCPH1
1554156_a_at	WFDC8
1554157_a_at	WFDC8
1554158_at	ZMYND11
1554159_a_at	ZMYND11
1554160_a_at	ZNF446
1554161_at	SLC25A27
1554163_at	TWIST2
1554165_at	FAM53B
1554167_a_at	GOLGA7
1554168_a_at	SH3KBP1
1554170_a_at	MBLAC1
1554171_at	ZMYM3
1554172_a_at	ZMYM3
1554173_at	CD300LB
1554175_at	CD300LB
1554176_a_at	C3orf33
1554177_a_at	ATP5S
1554178_a_at	FAM126B
1554179_s_at	LYNX1
1554181_at	SNX32
1554182_at	TRIM73 /// TRIM74
1554183_s_at	TRIM73 /// TRIM74
1554185_at	LOC554206
1554187_at	LOC554206
1554188_at	C11orf53
1554190_s_at	PLEKHS1
1554192_s_at	TRMT44
1554193_s_at	MANEA
1554194_at
1554195_a_at	C5orf46
1554196_at	IZUMO1
1554198_at	SH3YL1
1554199_at	PTPRO
1554201_at	CABP4
1554202_x_at	CABP4
1554203_at	GRIK1-AS1
1554205_s_at	ICA1L
1554206_at	TMLHE
1554208_at	MEI1
1554210_at	ZCCHC13
1554212_s_at	KCNS2
1554213_at	ARHGEF10
1554214_at
1554216_at	CCDC132
1554217_a_at	CCDC132
1554219_at	BC027448
1554220_a_at	BC027448
1554222_at	MGC45922
1554224_at	LOC101929497
1554225_a_at	LOC101929497
1554228_a_at	BAALCOS
1554229_at	CREBRF
1554231_a_at	ZNF396
1554232_a_at
1554233_at	C1QTNF9 /// C1QTNF9B
1554234_at	KATNAL2
1554235_at	CTNNA3
1554237_at	SDCCAG8
1554239_s_at	ZADH2
1554240_a_at	ITGAL
1554241_at	COCH
1554242_a_at	COCH
1554245_x_at	ARL17A /// ARL17B /// LOC100294341
1554246_at	C1orf210
1554248_at	ZNF638
1554249_a_at	ZNF638 /// ZNF638-IT1
1554250_s_at	STAG3L2 /// STAG3L3 /// TRIM73
1554251_at	HP1BP3
1554252_a_at	CERS3
1554253_a_at	CERS3
1554256_a_at	PCNXL2
1554258_a_at	DNAJC5B
1554259_at	GPSM1
1554260_a_at	FRYL
1554261_at	KLHL29
1554262_s_at	KLHL29
1554264_at	CKAP2
1554266_at
1554268_at	MORN1
1554271_a_at	CENPL
1554272_at	ERAP2
1554273_a_at	ERAP2
1554274_a_at	SSH1
1554276_at	SART3
1554277_s_at	FANCM
1554279_a_at	TRMT2B
1554280_a_at	C9orf43
1554281_at
1554283_at	CCRN4L
1554285_at	HAVCR2
1554286_at	FLJ25758
1554287_at	TRIM4
1554288_at	FAM160B1
1554290_at	HERC3 /// LOC101929134
1554291_at	UHRF1BP1L
1554292_a_at	UHRF1BP1L
1554293_at	TTBK2
1554294_s_at	TTBK2
1554295_x_at	TTBK2
1554296_at	CYP19A1
1554298_a_at	WDR49
1554299_at	NPAS4
1554300_a_at	SVOPL
1554301_at	LHFPL3-AS1
1554302_s_at	LHFPL3-AS1
1554303_at	HNMT
1554305_at	MGC20647
1554306_at	ITPKB
1554307_at	LOC644852
1554308_s_at	GABRA2
1554309_at	EIF4G3
1554310_a_at	EIF4G3
1554311_a_at	SUPT6H
1554312_at	RNF170
1554314_at	C6orf141
1554316_at	PGLS
1554317_s_at	TRMT61A
1554318_at	LOC100101148 /// LOC541473
1554319_at	RPS6KA5
1554321_a_at	NFS1
1554322_a_at	HDAC4
1554324_s_at	DYNC2LI1
1554325_at	DOCK2
1554327_a_at	CANT1
1554328_at	STXBP4
1554329_x_at	STXBP4
1554331_a_at	LRRC18
1554332_a_at	SLCO4A1-AS1
1554333_at	DNAJA4
1554334_a_at	DNAJA4
1554335_at	CYTH4
1554337_at	FARP2
1554339_a_at	COG3
1554340_a_at	DRAXIN
1554341_a_at	HELQ
1554342_s_at	HELQ
1554343_a_at	STAP1
1554344_s_at	AQP12A /// AQP12B
1554345_a_at	GIN1
1554346_at	GNB5
1554348_s_at	CDKN2AIPNL
1554349_at	XRCC6BP1
1554351_a_at	TIPRL
1554352_s_at	DENND4A
1554354_at	SIAE
1554355_a_at	SIAE
1554356_at	GINS4
1554360_at	FCHSD2
1554362_at	BTG4
1554364_at	PPP2R5C
1554365_a_at	PPP2R5C
1554367_at	CALHM1
1554368_at	NT5C1B /// NT5C1B-RDH14
1554371_at	PKD1L2
1554372_at
1554374_at
1554375_a_at	NR1H4
1554376_s_at	PTPLA
1554377_a_at	CNTNAP4
1554378_a_at	PDE1C
1554379_a_at	TP73
1554380_at	NEK11
1554382_at	LINC00656
1554383_a_at	TRAM2
1554384_at	PADI2
1554385_a_at	PADI2
1554386_at	CST9
1554388_at	VPS29
1554390_s_at	ACTR2
1554391_at	LOC653581
1554393_a_at	AZIN2
1554394_at	NELL1
1554396_at	UEVLD
1554397_s_at	UEVLD
1554398_at	LYG2
1554400_at	TCTE3
1554401_a_at	TCTE3
1554403_a_at	RP11-574H6.1
1554404_a_at
1554405_a_at	LINC00161
1554406_a_at	CLEC7A
1554408_a_at	TK1
1554409_at	WBSCR16
1554410_a_at	WBSCR16
1554411_at	CTNNB1
1554413_s_at	SNX29P1 /// SNX29P2
1554414_a_at	OSGIN2
1554415_at	TAF5L
1554417_s_at	APH1A
1554418_s_at	SPOCK3
1554419_x_at	GGNBP2
1554420_at	ATF3
1554423_a_at	FBXO7
1554424_at	FIP1L1
1554428_s_at	NLGN2
1554429_a_at	DMWD
1554430_at	SMIM11
1554432_x_at	SMIM11
1554433_a_at	ZNF146
1554436_a_at	REG4
1554438_at	KIAA1217
1554440_at	KIAA0513
1554441_a_at	WAPAL
1554442_at	BEST1
1554443_s_at	BEST1
1554444_s_at	SLC35F6
1554445_at	ZNF85
1554447_at	JPX
1554448_at
1554449_at	MIER3
1554450_s_at	MIER3
1554451_s_at	DNAJC14
1554452_a_at	HILPDA
1554453_at	HNRNPLL
1554455_at	LINS
1554456_a_at	LINS
1554459_s_at	CFHR3
1554460_at	ST8SIA4
1554462_a_at	DNAJB9
1554464_a_at	CRTAP
1554465_s_at	KRBOX4 /// ZNF674
1554466_a_at	C16orf13
1554468_s_at	FBF1
1554469_at	ZBTB44
1554470_s_at	ZBTB44
1554471_a_at	ANKRD13C
1554472_a_at	PHF20L1
1554473_at	SRGAP1
1554474_a_at	MOXD1
1554475_a_at	C19orf47
1554476_x_at	ZNF808
1554478_a_at	HEATR3
1554479_a_at	CARD8
1554480_a_at	ARMC10
1554481_a_at	EPB41
1554482_a_at	SAR1B
1554483_at	TMEM37
1554485_s_at	TMEM37
1554486_a_at	GFOD1
1554487_a_at	ATF6B
1554488_at	CEP70
1554489_a_at	CEP70
1554491_a_at	SERPINC1
1554492_at	THADA
1554493_s_at	THADA
1554494_at	MTHFSD
1554495_s_at	MTHFSD
1554496_at	RAD51B
1554499_s_at	PPA2
1554500_a_at	RGS7
1554501_at	TSC22D4
1554503_a_at	OSCAR
1554504_at	NAALAD2
1554506_x_at	NAALAD2
1554507_at	NAALAD2
1554508_at	PIK3AP1
1554509_a_at	FAM188A
1554510_s_at	GHITM
1554511_at	WWC1
1554512_a_at	CEP89
1554513_s_at	CEP89
1554514_at	ACSM5
1554516_at	LINC00537
1554517_x_at	LINC00537
1554518_at	GSTCD
1554519_at	CD80
1554520_at	LOC283861
1554522_at	CNNM2
1554523_a_at	CNNM2
1554524_a_at	OLFM3
1554526_at	OLFM3
1554528_at	MAATS1
1554530_at	VSTM2A
1554531_at	TTC12
1554533_at	C2
1554534_at	DPYD
1554536_at	DPYD
1554537_at	TMEM126B
1554538_at	RHOF
1554539_a_at	RHOF
1554540_at	DNAH14
1554541_a_at	GPRIN2
1554542_at	SLC25A48
1554543_at	SPAG9
1554544_a_at	MBP
1554545_at	APOBEC4
1554547_at	FAM13C
1554549_a_at	WDR20
1554550_at	KIAA1430
1554553_s_at	YIF1B
1554554_at	CCDC57
1554555_a_at	SETD6
1554556_a_at	ATP11B
1554557_at	ATP11B
1554558_at	DCAF5
1554559_at	GPR62
1554560_at	PGM5
1554564_a_at	SPPL3
1554565_x_at	SPPL3
1554566_at	KCTD17
1554568_at	DYNLRB1
1554569_a_at	CELF2
1554571_at	APBB1IP
1554572_a_at	SUV39H2
1554574_a_at	CYB5R3
1554575_a_at	BPNT1
1554576_a_at	ETV4
1554577_a_at	PSMD10
1554578_at	ZNF70
1554579_a_at	MYO18B
1554580_a_at	WWP2
1554582_a_at	METTL20
1554583_a_at	METTL20
1554584_at	LRRC48
1554586_a_at	RHOBTB2
1554588_a_at	TTC30B
1554589_at	LENG9
1554591_at	PCAT4
1554592_a_at	SLC1A6
1554593_s_at	SLC1A6
1554594_at	ARHGAP27
1554595_at	SYMPK
1554597_at	LIG3
1554599_x_at	LIG3
1554600_s_at	LMNA
1554601_at	NKAIN2
1554602_at	RBM8A
1554604_at	MBTPS2
1554606_at	CEP120
1554607_at	CNKSR2
1554608_at	TGOLN2
1554609_at	LOC100287896
1554610_at	ANKMY1
1554612_at	KIAA0226
1554613_a_at	KIAA0226
1554614_a_at	PTBP2
1554615_at
1554616_at	SERPINB8
1554618_at	AGFG2
1554619_at	MBLAC2
1554621_at	DGKE
1554623_x_at	DGKE
1554624_a_at	SIRPB1
1554625_at	BCL6B
1554627_a_at	ASCC1
1554628_at	ZNF57
1554629_at	EPHA7
1554631_at	ATM
1554633_a_at	MYT1L
1554634_at	PDS5B
1554635_a_at	NPAS3
1554636_at
1554637_a_at	CBFA2T2
1554638_at	ZFYVE16
1554640_at	PALM2
1554641_a_at	TET3
1554642_at	RNF32
1554643_at	RGS11
1554646_at	OSBPL1A
1554648_a_at	DUOXA1
1554649_at	RP3-412A9.16
1554650_a_at	RP3-412A9.16
1554652_s_at	MAST4
1554655_a_at	RPRML
1554657_a_at	C20orf26
1554659_at	NEK4
1554660_a_at	CNST
1554661_s_at	CNST
1554662_at	C17orf47
1554663_a_at	NUMA1
1554664_at	NAIF1
1554665_at	ZNF586
1554666_at	LOC100130950
1554667_s_at	METTL8
1554668_a_at	FAM151A
1554670_at	GGA1
1554671_a_at	SRRM2
1554672_at	TTC26
1554675_a_at	SYCE1
1554676_at	SRGN
1554677_s_at	CMTM4
1554678_s_at	HNRNPDL
1554679_a_at	LAPTM4B
1554680_s_at	KCNS2
1554681_a_at	MGC50722
1554683_a_at	MGC50722
1554685_a_at	CEMIP
1554686_at	STAU2
1554689_a_at	NLGN4X
1554690_a_at	TACC1
1554691_a_at	PACSIN2
1554692_at	SLC23A2
1554694_at	CCNY
1554696_s_at	TYMS
1554697_at	ADAMTS9
1554699_at	L3MBTL4
1554700_at	CDH7
1554701_a_at	TBC1D16
1554702_at	NALCN
1554703_at	ARHGEF10
1554704_at	ATP8B3
1554705_at	SCARA5
1554706_at	OR2L13
1554707_at	SPATA6L
1554708_s_at	SPATA6L
1554710_at	KCNMB1
1554711_at	CALHM3
1554712_a_at	GLYATL2
1554714_at	RELL1
1554715_at	LINC00593
1554716_s_at	LINC00593
1554717_a_at	PDE4D
1554719_at	NDUFA10
1554721_a_at	TAF2
1554722_at	TRPM3
1554723_x_at
1554724_at	SLC6A11
1554725_at	RABGAP1L
1554726_at	ZNF655
1554728_at	SLC9A1
1554730_at	MCTP1
1554732_at	LOC728175
1554733_at	LOC728175
1554735_a_at	TRIM7
1554736_at	ARHGAP29
1554737_at	FBN2
1554739_at	IPP
1554740_a_at	IPP
1554741_s_at	FGF7 /// KGFLP1 /// KGFLP2
1554742_at	PMS1
1554743_x_at	PMS1
1554744_at	CARD16
1554745_at	RALGPS1
1554747_a_at	SEPT2
1554748_at	CLCNKB
1554749_s_at	CLCNKB
1554751_at
1554752_a_at
1554755_a_at	MTUS2
1554757_a_at	INPP5A
1554758_a_at	CD99L2
1554759_at	SRCIN1
1554761_a_at	HEATR2
1554762_a_at	CLDN22 /// WWC2
1554763_at	UBE2DNL
1554764_a_at	LINC00301
1554765_a_at	LINC00301
1554766_s_at
1554767_s_at	CRYZL1
1554768_a_at	MAD2L1
1554769_at	ZNF785
1554770_x_at	ZNF785
1554771_at	RP11-690I21.2
1554772_at	EFCAB13
1554773_at	WFIKKN2
1554774_at	MINA
1554776_at	ZFP42
1554777_at	ZFP42
1554778_at	PHLDB2
1554779_s_at	PHLDB2
1554780_a_at	PHTF2
1554781_at	MGC32805
1554782_at	KLHL30-AS1
1554783_s_at	ARHGEF2
1554784_at	CNTN1
1554785_at	CCDC82
1554786_at	CASS4
1554787_at	STKLD1
1554789_a_at	PDE8B
1554790_at	ZSCAN20
1554791_a_at	KANSL1L
1554793_at	UBE3C
1554794_a_at	UBE3C
1554795_a_at	FBLIM1
1554796_at	DPP6
1554797_at	SYT16
1554798_at	SNED1
1554800_at	RAB39A
1554801_at	FNDC9
1554803_s_at	TRIM72
1554804_a_at	CLDN19
1554805_at	CLDN19
1554806_a_at	FBXO8
1554807_a_at	SPIRE1
1554808_at	ACP1
1554809_at	LOC389199
1554810_at	PLA2G4C
1554812_at	CLDN20
1554813_at
1554814_at	UBE2O
1554816_at	ASTN2
1554818_s_at	DZANK1
1554819_a_at	ITGA11
1554820_at	AGBL3
1554821_a_at	ZBED1
1554822_at	PHTF2
1554824_at	ZNF585A
1554825_at
1554826_at	CDK15
1554827_a_at	ADCY7
1554828_at	PDGFRA
1554830_a_at	STEAP3
1554831_x_at	ALS2CR11
1554833_at	MCTP2
1554834_a_at	RASSF5
1554835_a_at	B3GNT5
1554836_at	USP36
1554837_a_at	CYP4A11 /// CYP4A22
1554839_at	CIDECP
1554840_at	LOC280665
1554841_at	MTHFD2L
1554842_at	SLC12A1
1554844_at	EYA3
1554846_at	CCDC158
1554847_at	ATP6V1B1
1554849_at	TOR1A
1554850_at	VWA5B2
1554852_a_at	KIAA1257
1554853_at	CYP2U1
1554855_at	PARK2
1554857_at	ELMO2
1554860_at	PTPN7
1554862_at	CMAHP
1554863_s_at	DOK5
1554864_a_at	SDC3
1554865_at
1554866_at	TMEM135
1554867_a_at	PRR16
1554868_s_at	PCNP
1554869_at	WDR37
1554871_at
1554872_a_at	HMGCLL1
1554873_at	CSPP1
1554874_at	MITF
1554875_at	CAMKMT
1554876_a_at	S100Z
1554878_a_at	ABCD3
1554880_at	DKFZP434K028
1554882_at	ERCC8
1554883_a_at	ERCC8
1554884_at	PRIM2 /// PRIM2B
1554885_a_at	PRIM2 /// PRIM2B
1554886_a_at	MLXIP
1554887_at	LOC101927746
1554889_at	TIA1
1554890_a_at	TIA1
1554891_at	LOC101927129
1554892_a_at	MS4A3
1554894_a_at	PCBD2
1554895_a_at	RHBDL2
1554897_s_at	RHBDL2
1554899_s_at	FCER1G
1554901_at	GAFA1
1554903_at	FRMD8
1554905_x_at	FRMD8
1554906_a_at	MPHOSPH6
1554907_a_at	HYDIN /// HYDIN2 /// LOC101930373
1554908_at	HYDIN
1554909_at	CCDC36
1554910_at	PRKD3
1554911_at	ABCC11
1554912_at	ESYT3
1554914_at	PLA2G4D
1554915_a_at	PDE12
1554916_a_at	JRK
1554918_a_at	ABCC4
1554919_s_at	C7orf63
1554920_at	SCEL
1554921_a_at	SCEL
1554922_at	ZNF678
1554923_at	ANKS6
1554927_at	LINC00598
1554929_at	SIK3
1554930_a_at	FUT8
1554931_at	CYP4A11 /// CYP4A22
1554932_at	ZSWIM2
1554933_at	PSIP1
1554934_at	RCBTB1
1554937_x_at	EXOC3L1
1554938_a_at	ACOT11
1554940_a_at	LOC388882
1554941_at	KLHL14
1554942_a_at	KLHL14
1554943_at	VIL1
1554945_x_at	VIL1
1554946_at	LINC01234
1554947_at	ACAT1
1554948_at
1554949_at	LOC554174
1554950_at	ACAN
1554951_at	BC070490
1554952_s_at	NLRP12
1554953_a_at	C21orf90
1554954_at	C21orf90
1554957_at	LOC101928921
1554958_at	ZNF641
1554960_at	C1orf110
1554961_at	FGFR4
1554962_a_at	FGFR4
1554963_at
1554964_x_at
1554965_at	FILIP1L
1554966_a_at	FILIP1L
1554967_at	DIP2A
1554969_x_at	DIP2A
1554970_at	PDILT
1554971_at	OK/SW-CL.58
1554972_at
1554973_a_at	ZBTB26
1554974_at	ACY3
1554976_a_at	LINC00051
1554977_at	LKAAEAR1
1554978_at	ERICH1-AS1
1554980_a_at	ATF3
1554981_at	EQTN
1554982_a_at	EQTN
1554983_at	LINC00317
1554984_a_at	HLA-DOB
1554985_at	ZNF396
1554986_a_at	SNX19
1554987_at	GOLGA3
1554988_at	SLC9C2
1554989_at	AREL1
1554992_at	RASGRF1
1554994_at	RAG1
1554996_at	LOC285902 /// ZNF273 /// ZNF479 /// ZNF733P
1554997_a_at	PTGS2
1554999_at	RASGEF1B
1555000_at	OK/SW-CL.36
1555001_at	IQCF1
1555002_at	MGC39545
1555003_at	RBL1
1555004_a_at	RBL1
1555006_at	WDR66
[truncated: 52,676 more rows]
