# Supplementary material for: Tianhuang formula attenuates cardiomyocyte pyroptosis in myocardial infarction by suppressing oxidative stress and the cGAS–STING–NLRP3 axis
Source: Front Immunol. 2026 Feb 20;17:1761299. doi: 10.3389/fimmu.2026.1761299 (PMC12965622; doi:10.3389/fimmu.2026.1761299)
Supplement: Supplementary file 4 [file DataSheet4.zip]

Archive with 19 entries (18 files):
- WB-Raw data/
- WB-Raw data/Figure 5J WB.pptx
- __MACOSX/WB-Raw data/._Figure 5J WB.pptx
- WB-Raw data/Figure 6E WB.pptx
- __MACOSX/WB-Raw data/._Figure 6E WB.pptx
- WB-Raw data/.DS_Store
- __MACOSX/WB-Raw data/._.DS_Store
- WB-Raw data/Figure S1 WB.pptx
- __MACOSX/WB-Raw data/._Figure S1 WB.pptx
- WB-Raw data/Figure 6C WB.pptx
- __MACOSX/WB-Raw data/._Figure 6C WB.pptx
- WB-Raw data/Figure 4G WB.pptx
- __MACOSX/WB-Raw data/._Figure 4G WB.pptx
- WB-Raw data/Figure 6A WB.pptx
- __MACOSX/WB-Raw data/._Figure 6A WB.pptx
- WB-Raw data/Figure 4N WB.pptx
- __MACOSX/WB-Raw data/._Figure 4N WB.pptx
- WB-Raw data/Figure 5F WB.pptx
- __MACOSX/WB-Raw data/._Figure 5F WB.pptx
