# Supplementary material for: Tianhuang formula attenuates cardiomyocyte pyroptosis in myocardial infarction by suppressing oxidative stress and the cGAS–STING–NLRP3 axis
Source: Front Immunol. 2026 Feb 20;17:1761299. doi: 10.3389/fimmu.2026.1761299 (PMC12965622; doi:10.3389/fimmu.2026.1761299)
Supplement: Supplementary file 10 [file DataSheet10.zip]

Archive with 2 entries (2 files):
- Raw data Figure6.prism
- __MACOSX/._Raw data Figure6.prism
